# Supplementary material for: Large-Scale Off-Target Identification Using Fast and Accurate Dual Regularized One-Class Collaborative Filtering and Its Application to Drug Repurposing
Source: PLoS Comput Biol. 2016 Oct 7;12(10):e1005135. doi: 10.1371/journal.pcbi.1005135 (PMC5055357; doi:10.1371/journal.pcbi.1005135)
Supplement: S1 Table — (XLSX) [file pcbi.1005135.s009.xlsx]

## Sheet: GPCR
midodrine	ADA1A_HUMAN, ADA1D_HUMAN, ADA1B_HUMAN
methoxamine	ADA1A_HUMAN, ADA1D_HUMAN, ADA1B_HUMAN
dexbrompheniramine	HRH1_HUMAN
pheniramine	HRH1_HUMAN
xylometazoline	ADA2A_HUMAN, ADA2C_HUMAN, ADA2B_HUMAN, ADA1A_HUMAN, ADA1D_HUMAN, ADA1B_HUMAN
chlophedianol	HRH1_HUMAN
alcaftadine	HRH1_HUMAN
tau-284ds	HRH1_HUMAN
tamsulosin	ADA1A_HUMAN, ADA1D_HUMAN, ADA1B_HUMAN
dexmedetomidine	ADA2A_HUMAN
lofexidine	ADA2A_HUMAN
brimonidine	ADA2A_HUMAN, ADA1D_RAT, ADA2C_HUMAN, ADA2B_HUMAN, ADA1D_HUMAN
silodosin	ADA1A_HUMAN, ADA1D_HUMAN, ADA1B_HUMAN
cetirizine	HRH1_HUMAN
hydroxyzine	HRH1_HUMAN
meclizine	HRH1_HUMAN
zb014486	HRH1_HUMAN, NTR2_HUMAN
methdilazine	HRH1_HUMAN
mequitazine	HRH1_HUMAN
apraclonidine	ADA2A_HUMAN, ADA2B_HUMAN, ADA1A_HUMAN
propiomazine	ACM5_HUMAN, ACM3_HUMAN, ACM1_HUMAN, ACM2_HUMAN, 5HT2A_HUMAN, 5HT2C_HUMAN, DRD2_HUMAN, DRD4_HUMAN, HRH1_HUMAN, ACM4_HUMAN, DRD1_HUMAN, ADA1A_HUMAN, ADA1D_HUMAN, ADA1B_HUMAN
levomepromazine	ACM5_HUMAN, ACM3_HUMAN, ACM1_HUMAN, ACM2_HUMAN, 5HT2A_HUMAN, 5HT2C_HUMAN, ADA2A_HUMAN, DRD2_HUMAN, DRD3_HUMAN, DRD4_HUMAN, ADA2C_HUMAN, HRH1_HUMAN, ACM4_HUMAN, ADA2B_HUMAN, DRD1_HUMAN, ADA1A_HUMAN, ADA1D_HUMAN, ADA1B_HUMAN, DRD5_HUMAN
buclizine	ACM1_HUMAN, HRH1_HUMAN
doxylamine	ACM1_HUMAN, HRH1_HUMAN
acetylpromazine	5HT2A_HUMAN, DRD2_HUMAN, DRD1_HUMAN, 5HT1A_HUMAN, ADA1A_HUMAN, ADA1B_HUMAN
thioproperazine	5HT2A_HUMAN, DRD2_HUMAN, DRD1_HUMAN, 5HT1A_HUMAN, ADA1A_HUMAN, ADA1B_HUMAN
flupirtine	ADA2A_HUMAN
phenindamine	HRH1_HUMAN, HRH1_CAVPO
emedastine	HRH1_HUMAN, HRH1_CAVPO
dimethindene	ACM2_HUMAN, HRH1_HUMAN
pramipexole	5HT2A_HUMAN, 5HT2C_HUMAN, ADA2A_HUMAN, DRD2_HUMAN, DRD3_HUMAN, DRD3_RAT, DRD4_HUMAN, ADA2C_HUMAN, 5HT2B_HUMAN, DRD2_RAT, ADA2B_HUMAN, DRD1_HUMAN, 5HT1A_HUMAN, 5HT1D_HUMAN, 5HT1B_HUMAN, DRD5_HUMAN
ropinirole	5HT2A_HUMAN, 5HT2C_HUMAN, ADA2A_HUMAN, DRD2_HUMAN, DRD3_HUMAN, DRD3_RAT, DRD4_HUMAN, ADA2C_HUMAN, 5HT2B_HUMAN, DRD2_RAT, ADA2B_HUMAN, DRD1_HUMAN, 5HT1A_HUMAN, 5HT1D_HUMAN, 5HT1B_HUMAN, DRD5_HUMAN
alfuzosin	ADA1A_HUMAN, ADA1D_HUMAN, ADA1B_HUMAN
mephentermine	ADA2A_HUMAN, ADA2C_HUMAN, ADA2B_HUMAN, ADRB2_HUMAN, ADA1A_HUMAN, ADRB1_HUMAN, ADRB3_HUMAN, ADA1D_HUMAN, ADA1B_HUMAN
ac1oe4k8	ADA2A_HUMAN, ADA2C_HUMAN, ADA2B_HUMAN, ADRB2_HUMAN, ADA1A_HUMAN, ADRB1_HUMAN, ADRB3_HUMAN, ADA1D_HUMAN, ADA1B_HUMAN
fexofenadine	HRH1_HUMAN
trimeprazine	HRH1_HUMAN
acepromethazine	HRH1_HUMAN
sibutramine	ADA2B_HUMAN
lisdexamfetamine	ADA1B_HUMAN
azatadine	HRH1_HUMAN
norepinephrine	ADA2A_HUMAN, ADA2C_HUMAN, ADA2B_HUMAN, ADRB2_HUMAN, ADA1A_HUMAN, ADRB1_HUMAN, ADRB3_HUMAN, ADA1D_HUMAN, ADA1B_HUMAN
carbinoxamine	HRH1_HUMAN
triprolidine	HRH1_HUMAN
aripiprazole	ACM5_HUMAN, ACM3_HUMAN, ACM1_HUMAN, 5HT6R_HUMAN, ACM2_HUMAN, 5HT2A_HUMAN, 5HT2C_HUMAN, ADA2A_HUMAN, DRD2_HUMAN, DRD3_HUMAN, DRD4_HUMAN, ADA2C_HUMAN, HRH1_HUMAN, ACM4_HUMAN, ADA2B_HUMAN, DRD1_HUMAN, 5HT7R_HUMAN, 5HT1A_HUMAN, 5HT1E_HUMAN, ADA1A_HUMAN, 5HT3A_HUMAN, 5HT1D_HUMAN, 5HT1B_HUMAN, ADA1B_HUMAN, HRH1_RAT, DRD5_HUMAN
ziprasidone	ACM5_HUMAN, ACM3_HUMAN, ACM1_HUMAN, 5HT6R_HUMAN, ACM2_HUMAN, 5HT2A_HUMAN, 5HT2C_HUMAN, ADA2A_HUMAN, DRD2_HUMAN, DRD3_HUMAN, DRD4_HUMAN, ADA2C_HUMAN, HRH1_HUMAN, ACM4_HUMAN, ADA2B_HUMAN, DRD1_HUMAN, 5HT7R_HUMAN, 5HT1A_HUMAN, 5HT1E_HUMAN, ADA1A_HUMAN, 5HT3A_HUMAN, 5HT1D_HUMAN, 5HT1B_HUMAN, ADA1B_HUMAN, HRH1_RAT, DRD5_HUMAN
terazosin	ADA1B_RAT, ADA1D_RAT, ADA2C_HUMAN, ADA2B_HUMAN, ADA1A_HUMAN, ADA1D_HUMAN, ADA1B_HUMAN
isothipendyl	HRH1_HUMAN
metaraminol	ADA1A_HUMAN
nicergoline	ADA1A_HUMAN
bromodiphenhydramine	HRH1_HUMAN
phenylephrine	ADA1A_HUMAN, ADA1D_HUMAN, ADA1B_HUMAN
epinephrine	ADA2A_HUMAN, ADA1B_RAT, ADA1D_RAT, ADA2C_HUMAN, ADA2B_HUMAN, ADRB2_HUMAN, ADA1A_HUMAN, ADRB1_HUMAN, ADRB3_HUMAN, ADA1D_HUMAN, ADA1B_HUMAN
onicit	5HT3A_HUMAN
dolasetron	5HT3A_HUMAN
antazoline	HRH1_HUMAN
quetiapine	ACM5_HUMAN, ACM3_HUMAN, ACM1_HUMAN, 5HT6R_HUMAN, ACM2_HUMAN, 5HT2A_HUMAN, 5HT2C_HUMAN, ADA2A_HUMAN, DRD2_HUMAN, DRD3_HUMAN, DRD4_HUMAN, ADA1B_RAT, ADA1D_RAT, ADA2C_HUMAN, 5HT2B_HUMAN, HRH1_HUMAN, ACM4_HUMAN, ADA2B_HUMAN, DRD1_HUMAN, 5HT7R_HUMAN, 5HT1A_HUMAN, 5HT1E_HUMAN, ADA1A_HUMAN, 5HT3A_HUMAN, 5HT1D_HUMAN, 5HT1B_HUMAN, ADA1D_HUMAN, ADA1B_HUMAN, HRH1_RAT, DRD5_HUMAN
prazosin hydrochloride	ADA1A_RAT, ADA1B_RAT
promethazine	ACM5_HUMAN, ACM3_HUMAN, ACM1_HUMAN, 5HT6R_HUMAN, ACM2_HUMAN, 5HT2A_HUMAN, 5HT2C_HUMAN, ADA2A_HUMAN, DRD2_HUMAN, DRD3_HUMAN, ADA1B_RAT, ADA1D_RAT, ADA2C_HUMAN, 5HT2B_HUMAN, HRH2_HUMAN, HRH1_HUMAN, ACM4_HUMAN, ADA2B_HUMAN, DRD1_HUMAN, ADA1A_HUMAN, ADA1D_HUMAN
promazine	ACM5_HUMAN, ACM3_HUMAN, ACM1_HUMAN, 5HT6R_HUMAN, ACM2_HUMAN, 5HT2A_HUMAN, 5HT2C_HUMAN, ADA2A_HUMAN, DRD2_HUMAN, DRD3_HUMAN, DRD4_HUMAN, ADA1B_RAT, ADA1D_RAT, ADA2C_HUMAN, 5HT2B_HUMAN, HRH2_HUMAN, HRH1_HUMAN, ACM4_HUMAN, ADA2B_HUMAN, DRD1_HUMAN, ADA1A_HUMAN, ADA1D_HUMAN, ADA1B_HUMAN, HRH1_RAT
thiothixene	5HT2A_HUMAN, DRD2_HUMAN, DRD1_HUMAN
mesoridazine	5HT2A_HUMAN, DRD2_HUMAN
roxatidine acetate	HRH2_HUMAN, HRH2_CAVPO
betazole	HRH2_HUMAN
methantheline	ACM1_HUMAN, HRH2_HUMAN
apomorphine	5HT2A_HUMAN, 5HT2C_HUMAN, ADA2A_HUMAN, DRD2_HUMAN, DRD3_HUMAN, DRD1_RAT, DRD3_RAT, DRD4_HUMAN, ADA2C_HUMAN, 5HT2B_HUMAN, DRD2_RAT, ADA2B_HUMAN, DRD1_HUMAN, 5HT1A_HUMAN, 5HT1D_HUMAN, 5HT1B_HUMAN, DRD5_HUMAN
fluphenazine	ACM3_HUMAN, ACM1_HUMAN, 5HT6R_HUMAN, ACM2_HUMAN, 5HT2A_HUMAN, 5HT2C_HUMAN, ADA2A_HUMAN, DRD2_HUMAN, DRD3_HUMAN, DRD4_HUMAN, ADA1B_RAT, ADA1D_RAT, ADA2C_HUMAN, 5HT2B_HUMAN, HRH2_HUMAN, HRH1_HUMAN, ACM4_HUMAN, ADA2B_HUMAN, DRD1_HUMAN, MC5R_HUMAN, 5HT1B_RAT, ADA1D_HUMAN
indinavir	NK2R_HUMAN
cimetidine	HRH2_HUMAN
famotidine	HRH2_HUMAN, HRH2_CAVPO
phentolamine	5HT2A_HUMAN, 5HT2C_HUMAN, ADA2A_HUMAN, ADA1B_RAT, ADA1D_RAT, ADA2C_HUMAN, 5HT2B_HUMAN, ADA2B_HUMAN, ADA1A_HUMAN, ADA1D_HUMAN
dapiprazole	5HT2A_HUMAN, 5HT2C_HUMAN, ADA1B_RAT, ADA1D_RAT, 5HT2B_HUMAN, ADA2B_HUMAN, ADA1A_HUMAN, ADA1D_HUMAN, ADA1B_HUMAN
chlorpromazine	ACM5_HUMAN, ACM3_HUMAN, ACM1_HUMAN, 5HT6R_HUMAN, ACM2_HUMAN, 5HT2A_HUMAN, 5HT2C_HUMAN, ADA2A_HUMAN, DRD2_HUMAN, DRD3_HUMAN, DRD1_RAT, DRD4_HUMAN, ADA1B_RAT, ADA1D_RAT, ADA2C_HUMAN, 5HT2B_HUMAN, HRH2_HUMAN, HRH1_HUMAN, HRH4_HUMAN, ACM4_HUMAN, ADA2B_HUMAN, DRD1_HUMAN, MC5R_HUMAN, 5HT7R_HUMAN, 5HT1A_HUMAN, ADA1A_HUMAN, 5HT1B_RAT, ADA1D_HUMAN, ADA1B_HUMAN, DRD5_HUMAN
brompheniramine	ACM5_HUMAN, ACM3_HUMAN, ACM1_HUMAN, ACM2_HUMAN, HRH1_HUMAN, ACM4_HUMAN
olopatadine	HRH1_HUMAN, HRH1_CAVPO
clomipramine	ACM5_HUMAN, ACM3_HUMAN, ACM1_HUMAN, 5HT6R_HUMAN, ACM2_HUMAN, 5HT2A_HUMAN, 5HT2C_HUMAN, ADA2A_HUMAN, DRD2_HUMAN, DRD3_HUMAN, ADA1B_RAT, ADA1D_RAT, ADA2C_HUMAN, 5HT2B_HUMAN, HRH2_HUMAN, HRH1_HUMAN, ACM4_HUMAN, ADA2B_HUMAN, DRD1_HUMAN, ADA1D_HUMAN, HRH2_CAVPO
cyproheptadine	ACM5_HUMAN, ACM3_HUMAN, ACM1_HUMAN, 5HT6R_HUMAN, ACM2_HUMAN, 5HT2A_HUMAN, 5HT2C_HUMAN, ADA2A_HUMAN, DRD2_HUMAN, DRD3_HUMAN, ADA1B_RAT, ADA1D_RAT, ADA2C_HUMAN, 5HT2B_HUMAN, HRH2_HUMAN, HRH1_HUMAN, ACM4_HUMAN, ADA2B_HUMAN, DRD1_HUMAN, 5HT1B_RAT, ADA1D_HUMAN
butenafine	ADA2A_HUMAN
terbinafine	ADA2A_HUMAN
prochlorperazine	ACM5_HUMAN, ACM3_HUMAN, ACM1_HUMAN, 5HT6R_HUMAN, ACM2_HUMAN, 5HT2A_HUMAN, 5HT2C_HUMAN, ADA2A_HUMAN, DRD2_HUMAN, DRD3_HUMAN, DRD4_HUMAN, ADA1B_RAT, ADA1D_RAT, ADA2C_HUMAN, 5HT2B_HUMAN, HRH1_HUMAN, ACM4_HUMAN, ADA2B_HUMAN, DRD1_HUMAN, 5HT1B_RAT, ADA1D_HUMAN, 5HT4R_CAVPO
dipivefrin	ADA2A_HUMAN, ADRB2_HUMAN, ADA1A_HUMAN
methylergonovine	5HT6R_HUMAN, 5HT2A_HUMAN, 5HT2C_HUMAN, ADA2A_HUMAN, DRD2_HUMAN, DRD3_HUMAN, 5HT2B_HUMAN, ADA2B_HUMAN, DRD1_HUMAN, 5HT1B_RAT
ergometrine	5HT6R_HUMAN, 5HT2A_HUMAN, 5HT2C_HUMAN, ADA2A_HUMAN, DRD2_HUMAN, DRD3_HUMAN, 5HT2B_HUMAN, ADA2B_HUMAN, DRD1_HUMAN, ADA1A_HUMAN, 5HT1B_RAT
pergolide	5HT6R_HUMAN, 5HT2A_HUMAN, 5HT2C_HUMAN, ADA2A_HUMAN, DRD2_HUMAN, DRD3_HUMAN, DRD3_RAT, DRD4_HUMAN, ADA1B_RAT, ADA1D_RAT, ADA2C_HUMAN, 5HT2B_HUMAN, DRD2_RAT, ADA2B_HUMAN, DRD1_HUMAN, 5HT1A_HUMAN, ADA1A_HUMAN, 5HT1B_RAT, 5HT1D_HUMAN, 5HT1B_HUMAN, ADA1D_HUMAN, ADA1B_HUMAN, DRD5_HUMAN
guanfacine	5HT2A_HUMAN, 5HT2C_HUMAN, ADA2A_HUMAN, ADA1D_RAT, ADA2C_HUMAN, 5HT2B_HUMAN, ADA2B_HUMAN
histamine diphosphate	HRH2_HUMAN, HRH1_HUMAN, HRH4_HUMAN, HRH3_HUMAN
betahistine	HRH1_HUMAN, HRH3_HUMAN
maprotiline	ACM5_HUMAN, ACM3_HUMAN, ACM1_HUMAN, 5HT6R_HUMAN, ACM2_HUMAN, 5HT2A_HUMAN, 5HT2C_HUMAN, ADA2A_HUMAN, DRD2_HUMAN, DRD3_HUMAN, ADA1B_RAT, ADA1D_RAT, ADA2C_HUMAN, 5HT2B_HUMAN, HRH2_HUMAN, HRH1_HUMAN, ACM4_HUMAN, ADA2B_HUMAN, DRD1_HUMAN, 5HT7R_HUMAN, ADA1A_HUMAN, ADA1D_HUMAN, ADA1B_HUMAN
cabergoline	5HT2A_HUMAN, 5HT2C_HUMAN, ADA2A_HUMAN, DRD2_HUMAN, DRD3_HUMAN, DRD4_HUMAN, ADA2C_HUMAN, 5HT2B_HUMAN, ADA2B_HUMAN, DRD1_HUMAN, 5HT7R_HUMAN, 5HT1A_HUMAN, ADRB2_HUMAN, ADA1A_HUMAN, ADRB1_HUMAN, 5HT1D_HUMAN, 5HT1B_HUMAN, ADA1D_HUMAN, ADA1B_HUMAN, DRD5_HUMAN
sycrest	5HT6R_HUMAN, 5HT2A_HUMAN, 5HT2C_HUMAN, ADA2A_HUMAN, DRD2_HUMAN, DRD3_HUMAN, DRD4_HUMAN, ADA2C_HUMAN, 5HT2B_HUMAN, HRH2_HUMAN, HRH1_HUMAN, ADA2B_HUMAN, DRD1_HUMAN, 5HT7R_HUMAN, 5HT1A_HUMAN, ADRB2_HUMAN, ADA1A_HUMAN, ADRB1_HUMAN, 5HT1B_HUMAN, 5HT5A_HUMAN
procyclidine	ACM3_HUMAN, ACM1_HUMAN, ACM2_HUMAN, ACM4_HUMAN, HRH1_RAT
desloratadine	ACM5_HUMAN, ACM3_HUMAN, ACM1_HUMAN, 5HT6R_HUMAN, ACM2_HUMAN, 5HT2A_HUMAN, 5HT2C_HUMAN, DRD3_HUMAN, ADA1B_RAT, 5HT2B_HUMAN, HRH2_HUMAN, HRH1_HUMAN, ACM4_HUMAN, ADA2B_HUMAN
phendimetrazine	ADA1A_HUMAN, ADA1B_HUMAN
bromocriptine	5HT6R_HUMAN, 5HT2A_HUMAN, 5HT2C_HUMAN, ADA2A_HUMAN, DRD2_HUMAN, DRD3_HUMAN, DRD4_HUMAN, ADA1B_RAT, ADA1D_RAT, ADA2C_HUMAN, 5HT2B_HUMAN, ADA2B_HUMAN, DRD1_HUMAN, 5HT7R_HUMAN, 5HT1A_HUMAN, ADA1A_HUMAN, ADRB1_HUMAN, 5HT1B_RAT, 5HT1D_HUMAN, 5HT1B_HUMAN, ADA1D_HUMAN, ADA1B_HUMAN, ADA1A_BOVIN, ADA2A_BOVIN, DRD5_HUMAN
paliperidone	5HT2A_HUMAN, 5HT2C_HUMAN, ADA2A_HUMAN, DRD2_HUMAN, DRD3_HUMAN, DRD4_HUMAN, ADA2C_HUMAN, HRH1_HUMAN, ADA2B_HUMAN, DRD1_HUMAN, 5HT1A_HUMAN, ADA1A_HUMAN, 5HT1D_HUMAN, ADA1B_HUMAN
risperidone	5HT2A_HUMAN, 5HT2C_HUMAN, ADA2A_HUMAN, DRD2_HUMAN, DRD3_HUMAN, DRD4_HUMAN, ADA1B_RAT, ADA1D_RAT, ADA2C_HUMAN, 5HT2B_HUMAN, HRH2_HUMAN, HRH1_HUMAN, ADA2B_HUMAN, DRD1_HUMAN, 5HT1A_HUMAN, ADA1A_HUMAN, 5HT1D_HUMAN, ADA1D_HUMAN, ADA1B_HUMAN, HRH1_RAT
prazosin	ADA1A_RAT, ADA2A_HUMAN, ADA1B_RAT, ADA1D_RAT, ADA2C_HUMAN, 5HT2B_HUMAN, ADA2B_HUMAN, ADA1A_HUMAN, ADA1D_HUMAN, ADA1B_HUMAN
metixene	ACM5_HUMAN, ACM3_HUMAN, ACM1_HUMAN, ACM2_HUMAN, ACM4_HUMAN
betanidine	ADA2A_HUMAN, ADA2C_HUMAN, ADA2B_HUMAN, ADRB2_HUMAN, ADRB1_HUMAN, ADRB3_HUMAN
nortriptyline	ACM5_HUMAN, ACM3_HUMAN, ACM1_HUMAN, 5HT6R_HUMAN, 5HT2C_RAT, ACM2_HUMAN, 5HT2A_HUMAN, 5HT2C_HUMAN, ADA2A_HUMAN, DRD2_HUMAN, DRD3_HUMAN, ADA1B_RAT, ADA1D_RAT, ADA2C_HUMAN, 5HT2B_HUMAN, HRH2_HUMAN, HRH1_HUMAN, ACM4_HUMAN, ADA2B_HUMAN, DRD1_HUMAN, 5HT1A_HUMAN, ADRB2_HUMAN, ADA1A_HUMAN, ADRB1_HUMAN, 5HT1B_RAT, ADRB3_HUMAN, ADA1D_HUMAN, ADA1B_HUMAN, HRH2_CAVPO
trimipramine	ACM5_HUMAN, ACM3_HUMAN, ACM1_HUMAN, 5HT2C_RAT, ACM2_HUMAN, 5HT2A_HUMAN, 5HT2C_HUMAN, ADA2A_HUMAN, DRD2_HUMAN, HRH1_HUMAN, ACM4_HUMAN, ADA2B_HUMAN, DRD1_HUMAN, 5HT1A_HUMAN, ADRB2_HUMAN, ADA1A_HUMAN, 5HT3A_HUMAN, ADRB1_HUMAN, 5HT1D_HUMAN, ADRB3_HUMAN, ADA1B_HUMAN, DRD5_HUMAN
dihydroergotamine	5HT6R_HUMAN, 5HT2A_HUMAN, 5HT2C_HUMAN, ADA2A_HUMAN, DRD2_HUMAN, DRD3_HUMAN, ADA1B_RAT, ADA1D_RAT, ADA2C_HUMAN, 5HT2B_HUMAN, ADA2B_HUMAN, DRD1_HUMAN, 5HT1B_RAT, 5HT1D_HUMAN, 5HT1B_HUMAN, ADA1D_HUMAN, 5HT4R_CAVPO
ergotamine	5HT6R_HUMAN, 5HT2A_HUMAN, 5HT2C_HUMAN, ADA2A_HUMAN, DRD2_HUMAN, DRD3_HUMAN, ADA1B_RAT, ADA1D_RAT, ADA2C_HUMAN, 5HT2B_HUMAN, ADA2B_HUMAN, DRD1_HUMAN, 5HT1A_HUMAN, ADRB2_HUMAN, 5HT1F_HUMAN, ADA1A_HUMAN, ADRB1_HUMAN, 5HT1B_RAT, 5HT1D_HUMAN, 5HT1B_HUMAN, ADA1D_HUMAN, ADA1B_HUMAN, 5HT4R_CAVPO, 5HT5A_HUMAN, DRD5_HUMAN
clemastine	ACM5_HUMAN, ACM3_HUMAN, 5HT6R_HUMAN, 5HT2A_HUMAN, 5HT2C_HUMAN, ADA2A_HUMAN, DRD2_HUMAN, DRD3_HUMAN, ADA1B_RAT, ADA1D_RAT, ADA2C_HUMAN, 5HT2B_HUMAN, HRH2_HUMAN, HRH1_HUMAN, ACM4_HUMAN, ADA2B_HUMAN, DRD1_HUMAN, 5HT1B_RAT, ADA1D_HUMAN
benzaphetamine	ADA2A_HUMAN, ADA1A_HUMAN
norephedrine	ADA2A_HUMAN, DRD1_HUMAN, ADRB2_HUMAN, ADA1A_HUMAN, ADRB1_HUMAN
labetalol	ADA1B_RAT, ADA1D_RAT, 5HT2B_HUMAN, ADRB2_HUMAN, ADA1A_HUMAN, ADRB1_HUMAN, ADA1D_HUMAN, ADA1B_HUMAN
pipotiazine	5HT2A_HUMAN, DRD2_HUMAN, DRD1_HUMAN, 5HT1A_HUMAN
flupentixolum	ACM1_HUMAN, 5HT2A_HUMAN, DRD2_HUMAN, DRD1_HUMAN, ADA1A_HUMAN
fluspirilene	5HT2A_HUMAN, DRD2_HUMAN
chlorpheniramine	HRH1_HUMAN, HRH1_CAVPO
cyclizine	ACM5_HUMAN, ACM3_HUMAN, ACM1_HUMAN, ACM2_HUMAN, 5HT2A_HUMAN, 5HT2C_HUMAN, ADA2A_HUMAN, DRD3_HUMAN, ADA1B_RAT, 5HT2B_HUMAN, HRH1_HUMAN, ACM4_HUMAN, ADA1D_HUMAN
isometheptene	ADA1A_HUMAN
remoxipride	5HT2A_HUMAN, DRD2_HUMAN, DRD3_HUMAN, DRD4_HUMAN
amisulpride	5HT2A_HUMAN, DRD2_HUMAN, DRD3_HUMAN, 5HT7R_HUMAN
lisuride	5HT6R_HUMAN, 5HT2A_HUMAN, 5HT2C_HUMAN, ADA2A_HUMAN, DRD2_HUMAN, DRD3_HUMAN, DRD4_HUMAN, ADA1B_RAT, ADA1D_RAT, ADA2C_HUMAN, 5HT2B_HUMAN, HRH2_HUMAN, HRH1_HUMAN, ADA2B_HUMAN, DRD1_HUMAN, 5HT1A_HUMAN, ADRB2_HUMAN, ADRB1_HUMAN, 5HT1B_RAT, 5HT1D_HUMAN, 5HT1B_HUMAN, ADA1D_HUMAN, DRD5_HUMAN
ephedrine	ADA1A_HUMAN
levonordefrin	ADA1A_HUMAN
doxepin	ACM5_HUMAN, ACM3_HUMAN, ACM1_HUMAN, 5HT6R_HUMAN, ACM2_HUMAN, 5HT2A_HUMAN, 5HT2C_HUMAN, ADA2A_HUMAN, DRD2_HUMAN, ADA2C_HUMAN, 5HT2B_HUMAN, HRH2_HUMAN, HRH1_HUMAN, HRH4_HUMAN, ACM4_HUMAN, ADA2B_HUMAN, 5HT1A_HUMAN, ADA1A_HUMAN, ADA1D_HUMAN, ADA1B_HUMAN
tizanidine	ADA2A_HUMAN, ADA2C_HUMAN, ADA2B_HUMAN
nizatidine	HRH2_HUMAN
dicyclomine	ACM5_HUMAN, ACM3_HUMAN, ACM1_HUMAN, 5HT6R_HUMAN, ACM2_HUMAN, 5HT2A_HUMAN, 5HT2C_HUMAN, DRD3_HUMAN, 5HT2B_HUMAN, HRH2_HUMAN, ACM4_HUMAN
chlorprothixene	ACM5_HUMAN, ACM3_HUMAN, ACM1_HUMAN, ACM2_HUMAN, 5HT2A_HUMAN, 5HT2C_HUMAN, DRD2_HUMAN, DRD3_HUMAN, 5HT2B_HUMAN, HRH1_HUMAN, ACM4_HUMAN, DRD1_HUMAN
eletriptan	5HT2B_HUMAN, 5HT7R_HUMAN, 5HT1A_HUMAN, 5HT1E_HUMAN, 5HT1F_HUMAN, 5HT1D_HUMAN, 5HT1B_HUMAN
loxapine	ACM5_HUMAN, ACM3_HUMAN, ACM1_HUMAN, 5HT6R_HUMAN, ACM2_HUMAN, 5HT2A_HUMAN, 5HT2C_HUMAN, ADA2A_HUMAN, DRD2_HUMAN, DRD3_HUMAN, DRD4_HUMAN, ADA2C_HUMAN, HRH2_HUMAN, HRH1_HUMAN, HRH4_HUMAN, ACM4_HUMAN, ADA2B_HUMAN, DRD1_HUMAN, 5HT7R_HUMAN, 5HT1A_HUMAN, 5HT7R_RAT, 5HT1E_HUMAN, ADA1A_HUMAN, 5HT3A_HUMAN, ADRB1_HUMAN, 5HT1D_HUMAN, 5HT1B_HUMAN, ADA1B_HUMAN, 5HT5A_HUMAN, HRH1_RAT, DRD5_HUMAN
propranolol	5HT6R_HUMAN, 5HT2A_HUMAN, 5HT2C_HUMAN, ADRB2_CANFA, 5HT2B_HUMAN, 5HT1A_HUMAN, ADRB2_HUMAN, ADRB1_HUMAN, 5HT1B_HUMAN, ADRB3_HUMAN, ADRB2_CAVPO
alizapride	DRD2_HUMAN
bromopride	DRD2_HUMAN
mianserin	ACM5_HUMAN, ACM3_HUMAN, OPRK_HUMAN, ACM1_HUMAN, 5HT6R_HUMAN, ACM2_HUMAN, 5HT2A_HUMAN, 5HT2C_HUMAN, ADA2A_HUMAN, DRD2_HUMAN, DRD3_HUMAN, ADA1B_RAT, ADA1D_RAT, ADA2C_HUMAN, 5HT2B_HUMAN, HRH2_HUMAN, HRH1_HUMAN, HRH4_HUMAN, ACM4_HUMAN, ADA2B_HUMAN, DRD1_HUMAN, 5HT7R_HUMAN, 5HT1A_HUMAN, 5HT1F_HUMAN, ADA1A_HUMAN, ADA1D_HUMAN, ADA1B_HUMAN, HRH2_CAVPO, DRD5_HUMAN
lurasidone	5HT2A_HUMAN, ADA2A_HUMAN, DRD2_HUMAN, ADA2C_HUMAN, 5HT7R_HUMAN, 5HT1A_HUMAN
periciazine	ADA2A_HUMAN, DRD1_HUMAN, ADA1B_HUMAN
fenoldopam	ADA2A_HUMAN, ADA2C_HUMAN, ADA2B_HUMAN, DRD1_HUMAN, ADA1A_HUMAN, ADA1D_HUMAN, ADA1B_HUMAN, DRD5_HUMAN
guanabenz	TAAR1_HUMAN, 5HT2A_HUMAN, 5HT2C_HUMAN, ADA2A_HUMAN, ADA1B_RAT, ADA1D_RAT, ADA2C_HUMAN, 5HT2B_HUMAN, ADA2B_HUMAN, ADA1D_HUMAN
trazodone	5HT2A_HUMAN, 5HT2C_HUMAN, ADA2A_HUMAN, DRD3_HUMAN, ADA1B_RAT, ADA1D_RAT, ADA2C_HUMAN, 5HT2B_HUMAN, HRH1_HUMAN, ADA2B_HUMAN, 5HT1A_HUMAN, ADA1A_HUMAN, 5HT1B_RAT, ADA1D_HUMAN
deseril	5HT2A_HUMAN, 5HT2C_HUMAN, 5HT2B_HUMAN, 5HT7R_HUMAN, 5HT1A_HUMAN, 5HT1E_HUMAN, 5HT1F_HUMAN, 5HT1B_HUMAN
acetophenazine	DRD2_HUMAN, DRD1_HUMAN
dextroamphetamine	TAAR1_HUMAN, ADA1A_HUMAN, ADA1B_HUMAN
methamphetamine	TAAR1_HUMAN, ADA2A_HUMAN, ADA2C_HUMAN, ADA2B_HUMAN
oxymetazoline	ACM5_HUMAN, 5HT6R_HUMAN, 5HT2A_HUMAN, 5HT2C_HUMAN, ADA2A_HUMAN, ADA1B_RAT, ADA1D_RAT, ADA2C_HUMAN, 5HT2B_HUMAN, ACM4_HUMAN, ADA2B_HUMAN, ADA1A_HUMAN, 5HT1B_RAT, ADA1D_HUMAN, ADA1B_HUMAN
cinnarizine	ACM5_HUMAN, ACM3_HUMAN, OPRM_HUMAN, ACM1_HUMAN, ACM2_HUMAN, 5HT2A_HUMAN, ADA2A_HUMAN, DRD2_HUMAN, DRD3_HUMAN, ADA1B_RAT, ADA1D_RAT, ADA2C_HUMAN, 5HT2B_HUMAN, HRH1_HUMAN, ACM4_HUMAN, ADA2B_HUMAN, DRD1_HUMAN, ADA1D_HUMAN, DRD5_HUMAN
flunarizine	ACM5_HUMAN, ACM3_HUMAN, OPRM_HUMAN, ACM1_HUMAN, CNR1_HUMAN, 5HT2A_HUMAN, 5HT2C_HUMAN, ADA2A_HUMAN, DRD2_HUMAN, DRD3_HUMAN, ADA1B_RAT, ADA1D_RAT, ADA2C_HUMAN, 5HT2B_HUMAN, DRD2_RAT, HRH1_HUMAN, ACM4_HUMAN, ADA2B_HUMAN, DRD1_HUMAN, ADA1D_HUMAN
quinacrine	ACM5_HUMAN, ACM3_HUMAN, ACM1_HUMAN, ACM2_HUMAN, 5HT2A_HUMAN, ADA2A_HUMAN, DRD3_HUMAN, ADA1B_RAT, ADA2C_HUMAN, HRH2_HUMAN, ACM4_HUMAN, ADA2B_HUMAN, ADA1D_HUMAN
diphenylpyraline	HRH1_HUMAN
iloperidone	5HT6R_HUMAN, 5HT2A_HUMAN, DRD2_HUMAN, DRD3_HUMAN, DRD4_HUMAN, ADA2C_HUMAN, HRH1_HUMAN, DRD1_HUMAN, 5HT7R_HUMAN, 5HT1A_HUMAN, ADA1A_HUMAN
lt00233108	TAAR1_HUMAN, ADA2A_HUMAN, ADA1A_HUMAN
sulpiride	ADA2A_HUMAN, DRD2_HUMAN, DRD3_HUMAN
clonidine	ADA2A_HUMAN, ADA1B_RAT, ADA1D_RAT, ADA2C_HUMAN, ADA2B_HUMAN, ADA1A_HUMAN, ADA1D_HUMAN, ADA1B_HUMAN, ADA2A_BOVIN, ADA2B_RAT, ADA2C_RAT, ADA2A_RAT
amphetamine	TAAR1_HUMAN, ADA2A_HUMAN, DRD2_HUMAN, ADA2C_HUMAN, ADA2B_HUMAN, ADRB2_HUMAN, ADA1A_HUMAN, ADRB1_HUMAN, ADRB3_HUMAN, ADA1D_HUMAN, ADA1B_HUMAN
diphenhydramine	ACM5_HUMAN, ACM3_HUMAN, ACM1_HUMAN, ACM2_HUMAN, 5HT2A_HUMAN, 5HT2C_HUMAN, 5HT2B_HUMAN, HRH1_HUMAN, ACM4_HUMAN, HRH1_CAVPO
azelastine	HRH1_HUMAN
sertraline	ACM5_HUMAN, ACM1_HUMAN, ACM2_HUMAN, 5HT2A_HUMAN, 5HT2C_HUMAN, ADA2A_HUMAN, ADA1B_RAT, ADA2C_HUMAN, 5HT2B_HUMAN, ACM4_HUMAN, ADA2B_HUMAN, MC5R_HUMAN
citalopram	ACM1_HUMAN, 5HT2C_HUMAN, ADA1B_RAT, ADA1D_RAT, 5HT2B_HUMAN, HRH1_HUMAN, ADA1A_HUMAN, ADA1D_HUMAN
ent-rotigotine	DRD2_HUMAN, DRD3_HUMAN, DRD4_HUMAN, ADA2B_HUMAN, DRD1_HUMAN, 5HT1A_HUMAN, DRD5_HUMAN
miconazole	ACM3_HUMAN, OPRM_HUMAN, OPRK_HUMAN, ACM1_HUMAN, NK1R_HUMAN, ACM2_HUMAN, 5HT2A_HUMAN, 5HT2C_HUMAN, ADA2A_HUMAN, DRD3_HUMAN, OPRD_HUMAN, NK2R_HUMAN, 5HT2B_HUMAN, HRH2_HUMAN, ACM4_HUMAN, ADA2B_HUMAN, DRD1_HUMAN, ADRB3_HUMAN, ADA1D_HUMAN
econazole	ACM3_HUMAN, OPRM_HUMAN, OPRK_HUMAN, ACM1_HUMAN, ACM2_HUMAN, 5HT2A_HUMAN, ADA2A_HUMAN, DRD3_HUMAN, DRD4_HUMAN, OPRD_HUMAN, NK2R_HUMAN, 5HT2B_HUMAN, HRH2_HUMAN, ACM4_HUMAN, ADA2B_HUMAN, DRD1_HUMAN, ADRB3_HUMAN, ADA1D_HUMAN
astemizole	ACM5_HUMAN, ACM3_HUMAN, OPRM_HUMAN, OPRK_HUMAN, ACM1_HUMAN, 5HT6R_HUMAN, ACM2_HUMAN, 5HT2A_HUMAN, 5HT2C_HUMAN, ADA2A_HUMAN, DRD2_HUMAN, DRD3_HUMAN, DRD4_HUMAN, ADA1B_RAT, ADA1D_RAT, ADA2C_HUMAN, NK2R_HUMAN, 5HT2B_HUMAN, HRH2_HUMAN, HRH1_HUMAN, ACM4_HUMAN, ADA2B_HUMAN, DRD1_HUMAN, MC5R_HUMAN, 5HT1B_RAT, ADRB3_HUMAN, ADA1D_HUMAN
modafinil	ADA1B_HUMAN
escitalopram	ACM1_HUMAN, HRH1_HUMAN, ADA1A_HUMAN
tolazoline	ADA2A_HUMAN, ADA2C_HUMAN, HRH2_HUMAN, HRH1_HUMAN, ADA2B_HUMAN, ADA1A_HUMAN
ketotifen	ACM5_HUMAN, ACM3_HUMAN, ACM1_HUMAN, 5HT6R_HUMAN, ACM2_HUMAN, 5HT2A_HUMAN, 5HT2C_HUMAN, ADA2A_HUMAN, DRD3_HUMAN, 5HT2B_HUMAN, HRH2_HUMAN, HRH1_HUMAN, ACM4_HUMAN, ADA2B_HUMAN, DRD1_HUMAN, ADA1D_HUMAN
rocuronium	ACM2_HUMAN, 5HT3A_HUMAN
phenoxybenzamine	ADA2A_HUMAN, ADA2C_HUMAN, ADA2B_HUMAN, ADRB2_HUMAN, ADA1A_HUMAN, ADA1D_HUMAN, ADA1B_HUMAN
haloprogin	OPRK_HUMAN, 5HT6R_HUMAN, 5HT2A_HUMAN, 5HT2C_HUMAN, ADA2A_HUMAN, DRD3_HUMAN, ADA2C_HUMAN, NK2R_HUMAN, ADA2B_HUMAN, DRD1_HUMAN
domperidone	OPRM_HUMAN, OPRK_HUMAN, 5HT2A_HUMAN, 5HT2C_HUMAN, ADA2A_HUMAN, DRD2_HUMAN, DRD3_HUMAN, ADA1B_RAT, ADA1D_RAT, ADA2C_HUMAN, 5HT2B_HUMAN, HRH1_HUMAN, ADA2B_HUMAN, ADA1D_HUMAN, 5HT4R_CAVPO
enclomiphene	ACM5_HUMAN, ACM3_HUMAN, ACM1_HUMAN, 5HT6R_HUMAN, ACM2_HUMAN, 5HT2A_HUMAN, 5HT2C_HUMAN, ADA2A_HUMAN, DRD3_HUMAN, ADA1B_RAT, ADA2C_HUMAN, NK2R_HUMAN, 5HT2B_HUMAN, ACM4_HUMAN, ADA2B_HUMAN, ADRB3_HUMAN
difenidol	ACM5_HUMAN, ACM3_HUMAN, ACM1_HUMAN, ACM2_HUMAN, 5HT2A_HUMAN, DRD2_HUMAN, DRD3_HUMAN, ADA1B_RAT, ACM4_HUMAN
molindone	ACM1_HUMAN, 5HT2A_HUMAN, DRD2_HUMAN, 5HT1A_HUMAN
triflupromazine	ACM1_HUMAN, ACM2_HUMAN, DRD2_HUMAN, 5HT2B_HUMAN, DRD1_HUMAN
desipramine	HRH2_CAVPO
perhexiline	ACM5_HUMAN, ACM3_HUMAN, ACM1_HUMAN, ACM4_HUMAN
ethopropazine	ACM1_HUMAN, ACM2_HUMAN
amitriptyline	ACM5_HUMAN, ACM3_HUMAN, OPRM_HUMAN, OPRK_HUMAN, ACM1_HUMAN, 5HT6R_HUMAN, ACM2_HUMAN, 5HT2A_HUMAN, 5HT2C_HUMAN, ADA2A_HUMAN, DRD2_HUMAN, DRD3_HUMAN, ADA1B_RAT, ADA1D_RAT, OPRD_HUMAN, ADA2C_HUMAN, 5HT2B_HUMAN, HRH2_HUMAN, HRH1_HUMAN, HRH4_HUMAN, ACM4_HUMAN, ADA2B_HUMAN, DRD1_HUMAN, 5HT7R_HUMAN, 5HT1A_HUMAN, ADRB2_HUMAN, ADA1A_HUMAN, ADRB1_HUMAN, 5HT1B_RAT, 5HT1D_HUMAN, 5HT1B_HUMAN, ADRB3_HUMAN, ADA…
schembl9931995	MC4R_HUMAN
thioridazine	ACM5_HUMAN, ACM3_HUMAN, OPRK_HUMAN, ACM1_HUMAN, 5HT6R_HUMAN, ACM2_HUMAN, 5HT2A_HUMAN, 5HT2C_HUMAN, ADA2A_HUMAN, DRD2_HUMAN, DRD3_HUMAN, ADRB1_RAT, DRD1_RAT, DRD4_HUMAN, ADA1B_RAT, ADA1D_RAT, ADA2C_HUMAN, 5HT2B_HUMAN, DRD2_RAT, HRH2_HUMAN, HRH1_HUMAN, AA1R_RAT, ACM4_HUMAN, ADA2B_HUMAN, DRD1_HUMAN, ADA1A_HUMAN, ADA1D_HUMAN, ADA1B_HUMAN, ADRB2_RAT
atomoxetine	OPRX_HUMAN
sertindole	5HT6R_HUMAN, 5HT2A_HUMAN, 5HT2C_HUMAN, DRD2_HUMAN, ADA1A_HUMAN, ADA1D_HUMAN, ADA1B_HUMAN
perphenazine	DRD2_HUMAN, DRD1_HUMAN
mirtazapine	OPRK_HUMAN, 5HT2A_HUMAN, 5HT2C_HUMAN, ADA2A_HUMAN, DRD2_HUMAN, DRD3_HUMAN, ADA2C_HUMAN, 5HT2B_HUMAN, HRH1_HUMAN, HRH3_HUMAN, DRD1_HUMAN, 5HT7R_HUMAN, ADRB2_HUMAN, ADA1A_HUMAN, 5HT3A_HUMAN, ADRB1_HUMAN, ADA1D_HUMAN, ADA1B_HUMAN, DRD5_HUMAN
nefazodone	5HT2A_HUMAN, 5HT2C_HUMAN, ADA2A_HUMAN, 5HT1A_HUMAN, ADA1A_HUMAN, ADA1B_HUMAN
tamoxifen	ACM5_HUMAN, ACM3_HUMAN, ACM1_HUMAN, 5HT6R_HUMAN, ACM2_HUMAN, 5HT2A_HUMAN, 5HT2C_HUMAN, ADA2A_HUMAN, DRD3_HUMAN, NK2R_HUMAN, AA2AR_HUMAN, 5HT2B_HUMAN, HRH2_HUMAN, ACM4_HUMAN, ADA2B_HUMAN, DRD1_HUMAN, ADRB3_HUMAN, ADA1D_HUMAN
doxazosin	5HT2C_HUMAN, ADA1B_RAT, ADA1D_RAT, 5HT2B_HUMAN, ADRB2_HUMAN, ADA1A_HUMAN, ADA1D_HUMAN, ADA1B_HUMAN, 5HT4R_CAVPO
minaprine	ACM1_HUMAN, 5HT2A_HUMAN, 5HT2C_HUMAN, DRD2_HUMAN, 5HT2B_HUMAN, DRD1_HUMAN
yohimbine	5HT6R_HUMAN, 5HT2A_HUMAN, 5HT2C_HUMAN, ADA2A_HUMAN, DRD2_HUMAN, DRD3_HUMAN, ADA1B_RAT, ADA1D_RAT, ADA2C_HUMAN, 5HT2B_HUMAN, ADA2B_HUMAN, 5HT1A_HUMAN, 5HT1D_HUMAN, 5HT1B_HUMAN, ADA1D_HUMAN
amiodarone	ACM5_HUMAN, ACM3_HUMAN, ACM1_HUMAN, ACM2_HUMAN, 5HT2A_HUMAN, 5HT2C_HUMAN, ADA2A_HUMAN, DRD3_HUMAN, OPRD_HUMAN, 5HT2B_HUMAN, ACM4_HUMAN, DRD1_HUMAN, MC5R_HUMAN, ADRB1_HUMAN
pseudoephedrine	ADA2A_HUMAN, ADRB2_HUMAN, ADA1A_HUMAN, ADRB1_HUMAN
amantadine	DRD2_HUMAN
tetrabenazine	DRD2_HUMAN
rabeprazole	DRD3_HUMAN, ADA2B_HUMAN
haloperidol	ACM5_HUMAN, OPRM_HUMAN, ACM1_HUMAN, 5HT2C_RAT, 5HT2A_RAT, 5HT2A_HUMAN, 5HT2C_HUMAN, ADA2A_HUMAN, DRD2_HUMAN, DRD3_HUMAN, ADRB1_RAT, DRD1_RAT, DRD4_HUMAN, ADA1B_RAT, ADA1D_RAT, 5HT1A_RAT, SGMR1_RAT, ADA2C_HUMAN, 5HT2B_HUMAN, DRD2_RAT, HRH2_HUMAN, HRH1_HUMAN, ADA2B_HUMAN, DRD1_HUMAN, ADA1D_HUMAN, ADRB2_RAT, HRH1_RAT
dopamine	DRD2_HUMAN, DRD3_HUMAN, DRD1_RAT, DRD3_RAT, DRD4_HUMAN, DRD2_RAT, DRD1_HUMAN, 5HT7R_HUMAN, 5HT1A_HUMAN, DRD5_HUMAN
ondansetron	OPRM_HUMAN, 5HT2B_HUMAN, 5HT4R_HUMAN, 5HT1A_HUMAN, 5HT3A_HUMAN, 5HT1B_HUMAN, 5HT3A_RAT
granisetron	5HT3A_HUMAN, 5HT4R_CAVPO
metoclopramide	ACM1_HUMAN, 5HT2A_HUMAN, 5HT2C_HUMAN, ADA2A_HUMAN, DRD2_HUMAN, DRD3_HUMAN, 5HT2B_HUMAN, 5HT4R_HUMAN, 5HT3A_HUMAN, 5HT4R_CAVPO
cisapride	5HT2A_HUMAN, 5HT4R_HUMAN, 5HT3A_HUMAN
ticlopidine	ADA2A_HUMAN, ADA2C_HUMAN, P2Y12_HUMAN, ADA2B_HUMAN
pentamidine	ACM5_HUMAN, ACM2_HUMAN, 5HT2A_HUMAN, 5HT2C_HUMAN, ADA2A_HUMAN, DRD3_HUMAN, ADA1B_RAT, ADA1D_RAT, ACM4_HUMAN
raloxifene	OPRM_HUMAN, OPRK_HUMAN, 5HT2A_HUMAN, 5HT2C_HUMAN, ADA2A_HUMAN, DRD2_HUMAN, DRD3_HUMAN, ADA1B_RAT, ADA1D_RAT, OPRD_HUMAN, ADA2C_HUMAN, NK2R_HUMAN, AA2AR_HUMAN, 5HT2B_HUMAN, ADA2B_HUMAN, DRD1_HUMAN, 5HT1B_RAT, ADA1D_HUMAN
crystal violet	ACM5_HUMAN, ACM3_HUMAN, OPRM_HUMAN, OPRK_HUMAN, ACM1_HUMAN, ACM2_HUMAN, 5HT2A_HUMAN, ADA2A_HUMAN, DRD2_HUMAN, DRD3_HUMAN, ADA1B_RAT, ADA2C_HUMAN, NK2R_HUMAN, AA2AR_HUMAN, HRH2_HUMAN, ACM4_HUMAN, ADA2B_HUMAN, DRD1_HUMAN, ADA1D_HUMAN
fluoxetine	ACM5_HUMAN, ACM3_HUMAN, ACM1_HUMAN, 5HT6R_HUMAN, 5HT2A_HUMAN, 5HT2C_HUMAN, ADA2B_HUMAN
memantine	DRD2_HUMAN, 5HT3A_HUMAN
propafenone	5HT6R_HUMAN, 5HT2A_HUMAN, 5HT2C_HUMAN, ADA1B_RAT, ADA1D_RAT, 5HT2B_HUMAN, ADRB2_HUMAN, ADRB1_HUMAN, ADRB3_HUMAN
oxybutynin	ACM5_HUMAN, ACM3_HUMAN, ACM1_HUMAN, ACM2_HUMAN, DRD3_HUMAN, 5HT2B_HUMAN, ACM4_HUMAN
cinitapride	5HT2A_HUMAN, 5HT4R_HUMAN, 5HT1A_HUMAN
orphenadrine	ACM5_HUMAN, ACM3_HUMAN, ACM1_HUMAN, 5HT6R_HUMAN, ACM2_HUMAN, 5HT2A_HUMAN, 5HT2C_HUMAN, ADA2A_HUMAN, 5HT2B_HUMAN, HRH2_HUMAN, HRH1_HUMAN, ACM4_HUMAN, ADA2B_HUMAN, HRH1_RAT
carvedilol	5HT6R_HUMAN, 5HT2A_HUMAN, 5HT2C_HUMAN, ADA2A_HUMAN, DRD2_HUMAN, DRD3_HUMAN, ADA1B_RAT, ADA1D_RAT, ADA2C_HUMAN, 5HT2B_HUMAN, ADA2B_HUMAN, DRD1_HUMAN, ADRB2_HUMAN, ADA1A_HUMAN, ADRB1_HUMAN, 5HT1B_RAT, ADRB3_HUMAN, ADA1D_HUMAN, ADA1B_HUMAN, 5HT4R_CAVPO
roxithromycin	ADA1B_RAT
imipramine	5HT2A_HUMAN, DRD2_HUMAN, HRH1_HUMAN, HRH2_CAVPO
cyclobenzaprine	5HT2A_HUMAN
amifostine	DRD3_HUMAN
dobutamine	DRD3_HUMAN, ADA1B_RAT, ADA1D_RAT, ADA2B_HUMAN, ADRB2_HUMAN, ADRB1_HUMAN, ADA1D_HUMAN
paroxetine	ACM5_HUMAN, ACM3_HUMAN, ACM1_HUMAN, NK1R_HUMAN, ACM2_HUMAN, 5HT2A_HUMAN, ACM4_HUMAN
pyrilamine	5HT2A_HUMAN, 5HT2C_HUMAN, ADA2A_HUMAN, 5HT2B_HUMAN, HRH1_HUMAN, HRH1_CAVPO, HRH1_RAT
droperidol	ACM5_HUMAN, 5HT2A_HUMAN, 5HT2C_HUMAN, ADA2A_HUMAN, DRD2_HUMAN, DRD3_HUMAN, ADA1B_RAT, ADA1D_RAT, ADA2C_HUMAN, 5HT2B_HUMAN, HRH1_HUMAN, ACM4_HUMAN, ADA2B_HUMAN, DRD1_HUMAN, ADA1A_HUMAN, ADA1D_HUMAN, 5HT4R_CAVPO
dronedarone	ADA2A_HUMAN, ADA2C_HUMAN, ADA2B_HUMAN, ADA1A_HUMAN, ADRB1_HUMAN, ADA1D_HUMAN, ADA1B_HUMAN
apomorphine hcl	DRD3_RAT, DRD2_RAT
terconazole	ACM5_HUMAN, ACM1_HUMAN, 5HT2A_HUMAN, 5HT2C_HUMAN, ADA2A_HUMAN, DRD3_HUMAN, ADA2C_HUMAN, ADA2B_HUMAN
buspirone	5HT2C_RAT, 5HT2A_HUMAN, DRD2_HUMAN, DRD3_HUMAN, ADA1D_RAT, 5HT2B_HUMAN, 5HT1A_HUMAN, DRD2_BOVIN, ADA1D_HUMAN
loperamide	OPRM_HUMAN, OPRK_HUMAN, DRD3_HUMAN, ADA1B_RAT, ADA1D_RAT, OPRD_HUMAN, 5HT2B_HUMAN, HRH2_HUMAN, ADRB2_HUMAN
epinastine	5HT2A_HUMAN, ADA2A_HUMAN, HRH2_HUMAN, HRH1_HUMAN, 5HT7R_HUMAN, HRH1_CAVPO, ADA1A_HUMAN
amlodipine	5HT6R_HUMAN, ADA2A_HUMAN, ADA2C_HUMAN
loratadine	5HT2B_HUMAN, HRH1_HUMAN, HRH1_RAT
ranitidine	HRH2_HUMAN
montelukast	ACM3_HUMAN, ACM1_HUMAN, ADA2A_HUMAN, DRD3_HUMAN, OPRD_HUMAN, ADA2C_HUMAN, NK2R_HUMAN, 5HT2B_HUMAN, CLTR1_HUMAN, ADRB2_HUMAN, ADRB3_HUMAN
irinotecan	ADA2C_HUMAN, ACM4_HUMAN
levodopa	DRD2_HUMAN, DRD3_HUMAN, DRD4_HUMAN, DRD1_HUMAN, DRD5_HUMAN
hydroxychloroquine	ACM2_HUMAN, ADA1D_HUMAN
nicardipine	ACM5_HUMAN, ACM3_HUMAN, ACM1_HUMAN, ACM2_HUMAN, ACM4_HUMAN, ADA1A_HUMAN, ADA1D_HUMAN, ADA1B_HUMAN
verapamil	5HT2A_HUMAN, 5HT2C_HUMAN, ADA2A_HUMAN, DRD3_HUMAN, ADA1B_RAT, ADA1D_RAT, 5HT2B_HUMAN, HRH2_HUMAN
mitotane	5HT6R_HUMAN, ADA2A_HUMAN, 5HT2B_HUMAN
ketamine	ACM5_HUMAN, ACM3_HUMAN, OPRM_HUMAN, OPRK_HUMAN, ACM1_HUMAN, NK1R_HUMAN, ACM2_HUMAN, 5HT2A_HUMAN, 5HT2C_HUMAN, DRD2_HUMAN, OPRD_HUMAN, 5HT2B_HUMAN, ACM4_HUMAN, 5HT1A_HUMAN, 5HT1E_HUMAN, 5HT1F_HUMAN, 5HT1D_HUMAN, 5HT1B_HUMAN
imiquimod	AA2AR_HUMAN, HRH2_HUMAN, ADA1D_HUMAN
vilazodone	5HT1A_HUMAN
disulfiram	OPRM_HUMAN, OPRK_HUMAN, CCR2_HUMAN, CCR4_HUMAN, ADA2A_HUMAN, DRD3_HUMAN, DRD4_HUMAN, AGTR1_HUMAN, CXCR2_HUMAN, ADA2B_HUMAN, DRD1_HUMAN, 5HT1B_RAT
(s)-fenfluramine	5HT2C_HUMAN
hexachlorophene	5HT2C_HUMAN, ADA2A_HUMAN, ADA2C_HUMAN, NK2R_HUMAN, AA2AR_HUMAN, 5HT2B_HUMAN
sulfadimethoxine	5HT6R_HUMAN
bisacodyl	OPRK_HUMAN, GPR55_HUMAN

## Sheet: Kinase
fluphenazine	FYN_HUMAN
chlorpromazine	FYN_HUMAN
prochlorperazine	FYN_HUMAN
ergotamine	LCK_HUMAN, FYN_HUMAN
miconazole	FYN_HUMAN
astemizole	EGFR_HUMAN, FYN_HUMAN
enclomiphene	EGFR_HUMAN, ERBB2_HUMAN, FYN_HUMAN
perhexiline	EGFR_HUMAN, FYN_HUMAN
amitriptyline	NTRK1_HUMAN, NTRK2_HUMAN
thioridazine	EGFR_HUMAN, PIM1_HUMAN, FYN_HUMAN
tamoxifen	LCK_HUMAN, EGFR_HUMAN, ERBB2_HUMAN, FYN_HUMAN, KPCG_HUMAN, KPCB_HUMAN, KPCA_HUMAN, KPCE_HUMAN, KPCZ_HUMAN, KPCD_HUMAN, KPCT_HUMAN, KPCI_HUMAN
amiodarone	ERBB2_HUMAN, FYN_HUMAN
raloxifene	FYN_HUMAN
crystal violet	EGFR_HUMAN, FYN_HUMAN
dobutamine	LCK_HUMAN, EGFR_HUMAN, FYN_HUMAN
montelukast	EGFR_HUMAN, MK14_HUMAN, FYN_HUMAN
levodopa	LCK_HUMAN, EGFR_HUMAN, FYN_HUMAN
leflunomide	FAK2_HUMAN
disulfiram	MK03_HUMAN
nelfinavir	FYN_HUMAN
hexachlorophene	LCK_HUMAN, EGFR_HUMAN, ERBB2_HUMAN, MK01_HUMAN, MK14_HUMAN, FYN_HUMAN, MK03_HUMAN
triamterene	JAK2_HUMAN
