# Supplementary material for: Large-Scale Off-Target Identification Using Fast and Accurate Dual Regularized One-Class Collaborative Filtering and Its Application to Drug Repurposing
Source: PLoS Comput Biol. 2016 Oct 7;12(10):e1005135. doi: 10.1371/journal.pcbi.1005135 (PMC5055357; doi:10.1371/journal.pcbi.1005135)
Supplement: S2 Table — (XLSX) [file pcbi.1005135.s010.xlsx]

## Sheet: Sheet0
Entry	Entry name	Status	Protein names	Gene names	Organism	Length
P08912	ACM5_HUMAN	reviewed	Muscarinic acetylcholine receptor M5	CHRM5	Homo sapiens (Human)	532
P20309	ACM3_HUMAN	reviewed	Muscarinic acetylcholine receptor M3	CHRM3	Homo sapiens (Human)	590
P29371	NK3R_HUMAN	reviewed	Neuromedin-K receptor (NKR) (NK-3 receptor) (NK-3R) (Neurokinin B receptor) (Tachykinin receptor 3)	TACR3 NK3R TAC3R	Homo sapiens (Human)	465
P30968	GNRHR_HUMAN	reviewed	Gonadotropin-releasing hormone receptor (GnRH receptor) (GnRH-R)	GNRHR GRHR	Homo sapiens (Human)	328
Q99705	MCHR1_HUMAN	reviewed	Melanin-concentrating hormone receptor 1 (MCH receptor 1) (MCH-R1) (MCHR-1) (G-protein coupled receptor 24) (MCH-1R) (MCH1R) (MCHR) (SLC-1) (Somatostatin receptor-like protein)	MCHR1 GPR24 SLC1	Homo sapiens (Human)	422
P49682	CXCR3_HUMAN	reviewed	C-X-C chemokine receptor type 3 (CXC-R3) (CXCR-3) (CKR-L2) (G protein-coupled receptor 9) (Interferon-inducible protein 10 receptor) (IP-10 receptor) (CD antigen CD183)	CXCR3 GPR9	Homo sapiens (Human)	368
O95136	S1PR2_HUMAN	reviewed	Sphingosine 1-phosphate receptor 2 (S1P receptor 2) (S1P2) (Endothelial differentiation G-protein coupled receptor 5) (Sphingosine 1-phosphate receptor Edg-5) (S1P receptor Edg-5)	S1PR2 EDG5	Homo sapiens (Human)	353
A5X5Y0	5HT3E_HUMAN	reviewed	5-hydroxytryptamine receptor 3E (5-HT3-E) (5-HT3E) (Serotonin receptor 3E)	HTR3E	Homo sapiens (Human)	456
O95264	5HT3B_HUMAN	reviewed	5-hydroxytryptamine receptor 3B (5-HT3-B) (5-HT3B) (Serotonin receptor 3B)	HTR3B	Homo sapiens (Human)	441
Q70Z44	5HT3D_HUMAN	reviewed	5-hydroxytryptamine receptor 3D (5-HT3-D) (5-HT3D) (Serotonin receptor 3D)	HTR3D	Homo sapiens (Human)	454
Q8WXA8	5HT3C_HUMAN	reviewed	5-hydroxytryptamine receptor 3C (5-HT3-C) (5-HT3C) (Serotonin receptor 3C)	HTR3C	Homo sapiens (Human)	447
P32238	CCKAR_HUMAN	reviewed	Cholecystokinin receptor type A (CCK-A receptor) (CCK-AR) (Cholecystokinin-1 receptor) (CCK1-R)	CCKAR CCKRA	Homo sapiens (Human)	428
P32239	GASR_HUMAN	reviewed	Gastrin/cholecystokinin type B receptor (CCK-B receptor) (CCK-BR) (Cholecystokinin-2 receptor) (CCK2-R)	CCKBR CCKRB	Homo sapiens (Human)	447
P34976	AGTR1_RABIT	reviewed	Type-1 angiotensin II receptor (Angiotensin II type-1 receptor) (AT1)	AGTR1	Oryctolagus cuniculus (Rabbit)	359
P34995	PE2R1_HUMAN	reviewed	Prostaglandin E2 receptor EP1 subtype (PGE receptor EP1 subtype) (PGE2 receptor EP1 subtype) (Prostanoid EP1 receptor)	PTGER1	Homo sapiens (Human)	402
P35372	OPRM_HUMAN	reviewed	Mu-type opioid receptor (M-OR-1) (MOR-1) (Mu opiate receptor) (Mu opioid receptor) (MOP) (hMOP)	OPRM1 MOR1	Homo sapiens (Human)	400
P41145	OPRK_HUMAN	reviewed	Kappa-type opioid receptor (K-OR-1) (KOR-1)	OPRK1 OPRK	Homo sapiens (Human)	380
P41146	OPRX_HUMAN	reviewed	Nociceptin receptor (Kappa-type 3 opioid receptor) (KOR-3) (Orphanin FQ receptor)	OPRL1 OOR ORL1	Homo sapiens (Human)	370
O95977	S1PR4_HUMAN	reviewed	Sphingosine 1-phosphate receptor 4 (S1P receptor 4) (S1P4) (Endothelial differentiation G-protein coupled receptor 6) (Sphingosine 1-phosphate receptor Edg-6) (S1P receptor Edg-6)	S1PR4 EDG6	Homo sapiens (Human)	384
P21453	S1PR1_HUMAN	reviewed	Sphingosine 1-phosphate receptor 1 (S1P receptor 1) (S1P1) (Endothelial differentiation G-protein coupled receptor 1) (Sphingosine 1-phosphate receptor Edg-1) (S1P receptor Edg-1) (CD antigen CD363)	S1PR1 CHEDG1 EDG1	Homo sapiens (Human)	382
Q99500	S1PR3_HUMAN	reviewed	Sphingosine 1-phosphate receptor 3 (S1P receptor 3) (S1P3) (Endothelial differentiation G-protein coupled receptor 3) (Sphingosine 1-phosphate receptor Edg-3) (S1P receptor Edg-3)	S1PR3 EDG3	Homo sapiens (Human)	378
P11229	ACM1_HUMAN	reviewed	Muscarinic acetylcholine receptor M1	CHRM1	Homo sapiens (Human)	460
P51681	CCR5_HUMAN	reviewed	C-C chemokine receptor type 5 (C-C CKR-5) (CC-CKR-5) (CCR-5) (CCR5) (CHEMR13) (HIV-1 fusion coreceptor) (CD antigen CD195)	CCR5 CMKBR5	Homo sapiens (Human)	352
P21556	PTAFR_CAVPO	reviewed	Platelet-activating factor receptor (PAF-R) (PAFr)	PTAFR	Cavia porcellus (Guinea pig)	342
P21554	CNR1_HUMAN	reviewed	Cannabinoid receptor 1 (CB-R) (CB1) (CANN6)	CNR1 CNR	Homo sapiens (Human)	472
P34972	CNR2_HUMAN	reviewed	Cannabinoid receptor 2 (CB-2) (CB2) (hCB2) (CX5)	CNR2 CB2A CB2B	Homo sapiens (Human)	360
P43140	ADA1A_RAT	reviewed	Alpha-1A adrenergic receptor (Alpha-1A adrenoreceptor) (Alpha-1A adrenoceptor) (Alpha-1C adrenergic receptor)	Adra1a Adra1c	Rattus norvegicus (Rat)	466
P50406	5HT6R_HUMAN	reviewed	5-hydroxytryptamine receptor 6 (5-HT-6) (5-HT6) (Serotonin receptor 6)	HTR6	Homo sapiens (Human)	440
P32246	CCR1_HUMAN	reviewed	C-C chemokine receptor type 1 (C-C CKR-1) (CC-CKR-1) (CCR-1) (CCR1) (HM145) (LD78 receptor) (Macrophage inflammatory protein 1-alpha receptor) (MIP-1alpha-R) (RANTES-R) (CD antigen CD191)	CCR1 CMKBR1 CMKR1 SCYAR1	Homo sapiens (Human)	355
P41597	CCR2_HUMAN	reviewed	C-C chemokine receptor type 2 (C-C CKR-2) (CC-CKR-2) (CCR-2) (CCR2) (Monocyte chemoattractant protein 1 receptor) (MCP-1-R) (CD antigen CD192)	CCR2 CMKBR2	Homo sapiens (Human)	374
P25103	NK1R_HUMAN	reviewed	Substance-P receptor (SPR) (NK-1 receptor) (NK-1R) (Tachykinin receptor 1)	TACR1 NK1R TAC1R	Homo sapiens (Human)	407
P46663	BKRB1_HUMAN	reviewed	B1 bradykinin receptor (B1R) (BK-1 receptor)	BDKRB1 BRADYB1	Homo sapiens (Human)	353
O60755	GALR3_HUMAN	reviewed	Galanin receptor type 3 (GAL3-R) (GALR-3)	GALR3 GALNR3	Homo sapiens (Human)	368
P51679	CCR4_HUMAN	reviewed	C-C chemokine receptor type 4 (C-C CKR-4) (CC-CKR-4) (CCR-4) (CCR4) (K5-5) (CD antigen CD194)	CCR4 CMKBR4	Homo sapiens (Human)	360
P25116	PAR1_HUMAN	reviewed	Proteinase-activated receptor 1 (PAR-1) (Coagulation factor II receptor) (Thrombin receptor)	F2R CF2R PAR1 TR	Homo sapiens (Human)	425
P33535	OPRM_RAT	reviewed	Mu-type opioid receptor (M-OR-1) (MOR-1) (Opioid receptor B)	Oprm1 Ror-b	Rattus norvegicus (Rat)	398
Q96RJ0	TAAR1_HUMAN	reviewed	Trace amine-associated receptor 1 (TaR-1) (Trace amine receptor 1)	TAAR1 TA1 TAR1 TRAR1	Homo sapiens (Human)	339
P47900	P2RY1_HUMAN	reviewed	P2Y purinoceptor 1 (P2Y1) (ATP receptor) (Purinergic receptor)	P2RY1	Homo sapiens (Human)	373
Q13258	PD2R_HUMAN	reviewed	Prostaglandin D2 receptor (PGD receptor) (PGD2 receptor) (Prostanoid DP receptor)	PTGDR	Homo sapiens (Human)	359
P43115	PE2R3_HUMAN	reviewed	Prostaglandin E2 receptor EP3 subtype (PGE receptor EP3 subtype) (PGE2 receptor EP3 subtype) (PGE2-R) (Prostanoid EP3 receptor)	PTGER3	Homo sapiens (Human)	390
P25929	NPY1R_HUMAN	reviewed	Neuropeptide Y receptor type 1 (NPY1-R)	NPY1R NPYR NPYY1	Homo sapiens (Human)	384
P49146	NPY2R_HUMAN	reviewed	Neuropeptide Y receptor type 2 (NPY2-R) (NPY-Y2 receptor) (Y2 receptor)	NPY2R	Homo sapiens (Human)	381
Q92847	GHSR_HUMAN	reviewed	Growth hormone secretagogue receptor type 1 (GHS-R) (GH-releasing peptide receptor) (GHRP) (Ghrelin receptor)	GHSR	Homo sapiens (Human)	366
P25105	PTAFR_HUMAN	reviewed	Platelet-activating factor receptor (PAF-R) (PAFr)	PTAFR PAFR	Homo sapiens (Human)	342
P08909	5HT2C_RAT	reviewed	5-hydroxytryptamine receptor 2C (5-HT-2C) (5-HT2C) (5-HTR2C) (5-hydroxytryptamine receptor 1C) (5-HT-1C) (5-HT1C) (Serotonin receptor 2C)	Htr2c 5ht1c Htr1c	Rattus norvegicus (Rat)	460
P14842	5HT2A_RAT	reviewed	5-hydroxytryptamine receptor 2A (5-HT-2) (5-HT-2A) (Serotonin receptor 2A)	Htr2a Htr2	Rattus norvegicus (Rat)	471
P30994	5HT2B_RAT	reviewed	5-hydroxytryptamine receptor 2B (5-HT-2B) (5-HT2B) (5-HT-2F) (Serotonin receptor 2B) (Stomach fundus serotonin receptor)	Htr2b Srl	Rattus norvegicus (Rat)	479
Q969V1	MCHR2_HUMAN	reviewed	Melanin-concentrating hormone receptor 2 (MCH receptor 2) (MCH-R2) (MCHR-2) (G-protein coupled receptor 145) (GPRv17) (MCH-2R) (MCH2) (MCH2R)	MCHR2 GPR145 SLT	Homo sapiens (Human)	340
P08172	ACM2_HUMAN	reviewed	Muscarinic acetylcholine receptor M2	CHRM2	Homo sapiens (Human)	466
P49684	UR2R_RAT	reviewed	Urotensin-2 receptor (UR-2-R) (G-protein coupled receptor 14) (G-protein coupled sensory epithelial neuropeptide-like receptor) (SENR) (Urotensin II receptor) (UR-II-R)	Uts2r Gpr14 Senr	Rattus norvegicus (Rat)	386
P29275	AA2BR_HUMAN	reviewed	Adenosine receptor A2b	ADORA2B	Homo sapiens (Human)	332
P28223	5HT2A_HUMAN	reviewed	5-hydroxytryptamine receptor 2A (5-HT-2) (5-HT-2A) (Serotonin receptor 2A)	HTR2A HTR2	Homo sapiens (Human)	471
P28335	5HT2C_HUMAN	reviewed	5-hydroxytryptamine receptor 2C (5-HT-2C) (5-HT2C) (5-HTR2C) (5-hydroxytryptamine receptor 1C) (5-HT-1C) (5-HT1C) (Serotonin receptor 2C)	HTR2C HTR1C	Homo sapiens (Human)	458
Q9Y5Y4	PD2R2_HUMAN	reviewed	Prostaglandin D2 receptor 2 (Chemoattractant receptor-homologous molecule expressed on Th2 cells) (G-protein coupled receptor 44) (CD antigen CD294)	PTGDR2 CRTH2 DL1R GPR44	Homo sapiens (Human)	395
P08913	ADA2A_HUMAN	reviewed	Alpha-2A adrenergic receptor (Alpha-2 adrenergic receptor subtype C10) (Alpha-2A adrenoreceptor) (Alpha-2A adrenoceptor) (Alpha-2AAR)	ADRA2A ADRA2R ADRAR	Homo sapiens (Human)	450
P20272	CNR1_RAT	reviewed	Cannabinoid receptor 1 (CB-R) (CB1) (Brain-type cannabinoid receptor)	Cnr1 Skr6	Rattus norvegicus (Rat)	473
Q2NNR5	CLTR1_CAVPO	reviewed	Cysteinyl leukotriene receptor 1 (CysLTR1) (Cysteinyl leukotriene D4 receptor) (LTD4 receptor)	CYSLTR1	Cavia porcellus (Guinea pig)	340
O70526	BKRB2_CAVPO	reviewed	B2 bradykinin receptor (B2R) (BK-2 receptor)	BDKRB2	Cavia porcellus (Guinea pig)	372
P41144	OPRK_CAVPO	reviewed	Kappa-type opioid receptor (K-OR-1) (KOR-1)	OPRK1	Cavia porcellus (Guinea pig)	380
P14416	DRD2_HUMAN	reviewed	D(2) dopamine receptor (Dopamine D2 receptor)	DRD2	Homo sapiens (Human)	443
P35462	DRD3_HUMAN	reviewed	D(3) dopamine receptor (Dopamine D3 receptor)	DRD3	Homo sapiens (Human)	400
O43613	OX1R_HUMAN	reviewed	Orexin receptor type 1 (Ox-1-R) (Ox1-R) (Ox1R) (Hypocretin receptor type 1)	HCRTR1	Homo sapiens (Human)	425
P25101	EDNRA_HUMAN	reviewed	Endothelin-1 receptor (Endothelin A receptor) (ET-A) (ETA-R) (hET-AR)	EDNRA ETA ETRA	Homo sapiens (Human)	427
P26684	EDNRA_RAT	reviewed	Endothelin-1 receptor (Endothelin A receptor) (ET-A) (ET-AR)	Ednra	Rattus norvegicus (Rat)	426
P51677	CCR3_HUMAN	reviewed	C-C chemokine receptor type 3 (C-C CKR-3) (CC-CKR-3) (CCR-3) (CCR3) (CKR3) (Eosinophil eotaxin receptor) (CD antigen CD193)	CCR3 CMKBR3	Homo sapiens (Human)	355
P18090	ADRB1_RAT	reviewed	Beta-1 adrenergic receptor (Beta-1 adrenoreceptor) (Beta-1 adrenoceptor)	Adrb1 Adrb1r	Rattus norvegicus (Rat)	466
P18901	DRD1_RAT	reviewed	D(1A) dopamine receptor (Dopamine D1 receptor)	Drd1 Drd1a	Rattus norvegicus (Rat)	446
P19020	DRD3_RAT	reviewed	D(3) dopamine receptor (Dopamine D3 receptor)	Drd3	Rattus norvegicus (Rat)	446
P21917	DRD4_HUMAN	reviewed	D(4) dopamine receptor (D(2C) dopamine receptor) (Dopamine D4 receptor)	DRD4	Homo sapiens (Human)	467
P25115	DRD5_RAT	reviewed	D(1B) dopamine receptor (D(5) dopamine receptor) (Dopamine D5 receptor)	Drd5	Rattus norvegicus (Rat)	475
P26255	ADRB3_RAT	reviewed	Beta-3 adrenergic receptor (Beta-3 adrenoreceptor) (Beta-3 adrenoceptor)	Adrb3 Adrb3r	Rattus norvegicus (Rat)	400
P30729	DRD4_RAT	reviewed	D(4) dopamine receptor (D(2C) dopamine receptor) (Dopamine D4 receptor)	Drd4	Rattus norvegicus (Rat)	387
P54833	ADRB2_CANLF	reviewed	Beta-2 adrenergic receptor (Beta-2 adrenoreceptor) (Beta-2 adrenoceptor)	ADRB2	Canis lupus familiaris (Dog) (Canis familiaris)	415
P15823	ADA1B_RAT	reviewed	Alpha-1B adrenergic receptor (Alpha-1B adrenoreceptor) (Alpha-1B adrenoceptor)	Adra1b	Rattus norvegicus (Rat)	515
P23944	ADA1D_RAT	reviewed	Alpha-1D adrenergic receptor (Alpha-1A adrenergic receptor) (Alpha-1D adrenoreceptor) (Alpha-1D adrenoceptor) (RA42)	Adra1d Adra1a	Rattus norvegicus (Rat)	561
P32245	MC4R_HUMAN	reviewed	Melanocortin receptor 4 (MC4-R)	MC4R	Homo sapiens (Human)	332
P30556	AGTR1_HUMAN	reviewed	Type-1 angiotensin II receptor (AT1AR) (AT1BR) (Angiotensin II type-1 receptor) (AT1)	AGTR1 AGTR1A AGTR1B AT2R1 AT2R1B	Homo sapiens (Human)	359
P19327	5HT1A_RAT	reviewed	5-hydroxytryptamine receptor 1A (5-HT-1A) (5-HT1A) (Serotonin receptor 1A)	Htr1a 5ht1a	Rattus norvegicus (Rat)	422
P14600	NK1R_RAT	reviewed	Substance-P receptor (SPR) (NK-1 receptor) (NK-1R) (Tachykinin receptor 1)	Tacr1 Tac1r	Rattus norvegicus (Rat)	407
P32300	OPRD_MOUSE	reviewed	Delta-type opioid receptor (D-OR-1) (DOR-1) (K56) (MSL-2)	Oprd1	Mus musculus (Mouse)	372
P41143	OPRD_HUMAN	reviewed	Delta-type opioid receptor (D-OR-1) (DOR-1)	OPRD1 OPRD	Homo sapiens (Human)	372
P97266	OPRM_CAVPO	reviewed	Mu-type opioid receptor (M-OR-1) (MOR-1) (Fragment)	OPRM1	Cavia porcellus (Guinea pig)	98
P70263	PD2R_MOUSE	reviewed	Prostaglandin D2 receptor (PGD receptor) (PGD2 receptor) (Prostanoid DP receptor)	Ptgdr	Mus musculus (Mouse)	357
Q6XKD3	PD2R2_RAT	reviewed	Prostaglandin D2 receptor 2 (G protein-coupled receptor 44)	Ptgdr2 Crth2 Gpr44	Rattus norvegicus (Rat)	403
Q9Z2J6	PD2R2_MOUSE	reviewed	Prostaglandin D2 receptor 2 (Chemoattractant receptor-homologous molecule expressed on Th2 cells) (G-protein coupled receptor 44) (CD antigen CD294, Gpr44)	Ptgdr2 Crth2	Mus musculus (Mouse)	382
P33533	OPRD_RAT	reviewed	Delta-type opioid receptor (D-OR-1) (DOR-1) (Opioid receptor A)	Oprd1 Ror-a	Rattus norvegicus (Rat)	372
Q9R0C9	SGMR1_RAT	reviewed	Sigma non-opioid intracellular receptor 1 (Sigma 1-type opioid receptor) (Sigma1-receptor) (Sigma1R)	Sigmar1 Oprs1	Rattus norvegicus (Rat)	223
P18825	ADA2C_HUMAN	reviewed	Alpha-2C adrenergic receptor (Alpha-2 adrenergic receptor subtype C4) (Alpha-2C adrenoreceptor) (Alpha-2C adrenoceptor) (Alpha-2CAR)	ADRA2C ADRA2L2 ADRA2RL2	Homo sapiens (Human)	462
P21452	NK2R_HUMAN	reviewed	Substance-K receptor (SKR) (NK-2 receptor) (NK-2R) (Neurokinin A receptor) (Tachykinin receptor 2)	TACR2 NK2R NKNAR TAC2R	Homo sapiens (Human)	398
P29274	AA2AR_HUMAN	reviewed	Adenosine receptor A2a	ADORA2A ADORA2	Homo sapiens (Human)	412
P41595	5HT2B_HUMAN	reviewed	5-hydroxytryptamine receptor 2B (5-HT-2B) (5-HT2B) (Serotonin receptor 2B)	HTR2B	Homo sapiens (Human)	481
P61169	DRD2_RAT	reviewed	D(2) dopamine receptor (Dopamine D2 receptor)	Drd2	Rattus norvegicus (Rat)	444
P21731	TA2R_HUMAN	reviewed	Thromboxane A2 receptor (TXA2-R) (Prostanoid TP receptor)	TBXA2R	Homo sapiens (Human)	343
P25021	HRH2_HUMAN	reviewed	Histamine H2 receptor (H2R) (HH2R) (Gastric receptor I)	HRH2	Homo sapiens (Human)	359
P35367	HRH1_HUMAN	reviewed	Histamine H1 receptor (H1R) (HH1R)	HRH1	Homo sapiens (Human)	487
Q9H3N8	HRH4_HUMAN	reviewed	Histamine H4 receptor (H4R) (HH4R) (AXOR35) (G-protein coupled receptor 105) (GPRv53) (Pfi-013) (SP9144)	HRH4 GPCR105	Homo sapiens (Human)	390
Q9QYN8	HRH3_RAT	reviewed	Histamine H3 receptor (H3R) (HH3R)	Hrh3	Rattus norvegicus (Rat)	445
Q9Y5N1	HRH3_HUMAN	reviewed	Histamine H3 receptor (H3R) (HH3R) (G-protein coupled receptor 97)	HRH3 GPCR97	Homo sapiens (Human)	445
Q9Y2T6	GPR55_HUMAN	reviewed	G-protein coupled receptor 55	GPR55	Homo sapiens (Human)	319
P25104	AGTR1_BOVIN	reviewed	Type-1 angiotensin II receptor (Angiotensin II type-1 receptor) (AT1)	AGTR1	Bos taurus (Bovine)	359
P49681	NPBW1_MOUSE	reviewed	Neuropeptides B/W receptor type 1 (G-protein coupled receptor 7)	Npbwr1 Gpr7	Mus musculus (Mouse)	329
P25095	AGTRA_RAT	reviewed	Type-1A angiotensin II receptor (Angiotensin II type-1A receptor) (AT1A)	Agtr1 Agtr1a At1a	Rattus norvegicus (Rat)	359
Q63931	CCKAR_CAVPO	reviewed	Cholecystokinin receptor type A (CCK-A receptor) (CCK-AR) (Cholecystokinin-1 receptor) (CCK1-R)	CCKAR	Cavia porcellus (Guinea pig)	430
P25025	CXCR2_HUMAN	reviewed	C-X-C chemokine receptor type 2 (CXC-R2) (CXCR-2) (CDw128b) (GRO/MGSA receptor) (High affinity interleukin-8 receptor B) (IL-8R B) (IL-8 receptor type 2) (CD antigen CD182)	CXCR2 IL8RB	Homo sapiens (Human)	360
P25024	CXCR1_HUMAN	reviewed	C-X-C chemokine receptor type 1 (CXC-R1) (CXCR-1) (CDw128a) (High affinity interleukin-8 receptor A) (IL-8R A) (IL-8 receptor type 1) (CD antigen CD181)	CXCR1 CMKAR1 IL8RA	Homo sapiens (Human)	350
P48145	NPBW1_HUMAN	reviewed	Neuropeptides B/W receptor type 1 (G-protein coupled receptor 7)	NPBWR1 GPR7	Homo sapiens (Human)	328
P55085	PAR2_HUMAN	reviewed	Proteinase-activated receptor 2 (PAR-2) (Coagulation factor II receptor-like 1) (G-protein coupled receptor 11) (Thrombin receptor-like 1) [Cleaved into: Proteinase-activated receptor 2, alternate cleaved 1; Proteinase-activated receptor 2, alternate cleaved 2]	F2RL1 GPR11 PAR2	Homo sapiens (Human)	397
P30547	NK1R_CAVPO	reviewed	Substance-P receptor (SPR) (NK-1 receptor) (NK-1R) (Tachykinin receptor 1)	TACR1 TAC1R	Cavia porcellus (Guinea pig)	407
P34975	OPRK_RAT	reviewed	Kappa-type opioid receptor (K-OR-1) (KOR-1)	Oprk1 Ror-d	Rattus norvegicus (Rat)	380
P42866	OPRM_MOUSE	reviewed	Mu-type opioid receptor (M-OR-1) (MOR-1)	Oprm1 Mor Oprm	Mus musculus (Mouse)	398
O43614	OX2R_HUMAN	reviewed	Orexin receptor type 2 (Ox-2-R) (Ox2-R) (Ox2R) (Hypocretin receptor type 2)	HCRTR2	Homo sapiens (Human)	444
P28336	NMBR_HUMAN	reviewed	Neuromedin-B receptor (NMB-R) (Epididymis tissue protein Li 185a) (Neuromedin-B-preferring bombesin receptor)	NMBR	Homo sapiens (Human)	390
P30542	AA1R_HUMAN	reviewed	Adenosine receptor A1	ADORA1	Homo sapiens (Human)	326
P30969	GNRHR_RAT	reviewed	Gonadotropin-releasing hormone receptor (GnRH receptor) (GnRH-R)	Gnrhr	Rattus norvegicus (Rat)	327
Q9H244	P2Y12_HUMAN	reviewed	P2Y purinoceptor 12 (P2Y12) (ADP-glucose receptor) (ADPG-R) (P2T(AC)) (P2Y(AC)) (P2Y(cyc)) (P2Y12 platelet ADP receptor) (P2Y(ADP)) (SP1999)	P2RY12 HORK3	Homo sapiens (Human)	342
Q9EPX4	P2Y12_RAT	reviewed	P2Y purinoceptor 12 (P2Y12) (P2Y12 platelet ADP receptor)	P2ry12 P2y12	Rattus norvegicus (Rat)	343
Q15761	NPY5R_HUMAN	reviewed	Neuropeptide Y receptor type 5 (NPY5-R) (NPY-Y5 receptor) (NPYY5-R) (Y5 receptor)	NPY5R NPYR5	Homo sapiens (Human)	445
O08726	GALR2_RAT	reviewed	Galanin receptor type 2 (GAL2-R) (GALR-2)	Galr2 Galnr2	Rattus norvegicus (Rat)	372
P51685	CCR8_HUMAN	reviewed	C-C chemokine receptor type 8 (C-C CKR-8) (CC-CKR-8) (CCR-8) (CC chemokine receptor CHEMR1) (CMKBRL2) (Chemokine receptor-like 1) (CKR-L1) (GPR-CY6) (GPRCY6) (TER1) (CD antigen CDw198)	CCR8 CKRL1 CMKBR8 CMKBRL2	Homo sapiens (Human)	355
Q9Y271	CLTR1_HUMAN	reviewed	Cysteinyl leukotriene receptor 1 (CysLTR1) (Cysteinyl leukotriene D4 receptor) (LTD4 receptor) (G-protein coupled receptor HG55) (HMTMF81)	CYSLTR1 CYSLT1	Homo sapiens (Human)	337
Q9H228	S1PR5_HUMAN	reviewed	Sphingosine 1-phosphate receptor 5 (S1P receptor 5) (S1P5) (Endothelial differentiation G-protein-coupled receptor 8) (Sphingosine 1-phosphate receptor Edg-8) (S1P receptor Edg-8)	S1PR5 EDG8	Homo sapiens (Human)	398
P33534	OPRK_MOUSE	reviewed	Kappa-type opioid receptor (K-OR-1) (KOR-1) (MSL-1)	Oprk1	Mus musculus (Mouse)	380
Q9UKP6	UR2R_HUMAN	reviewed	Urotensin-2 receptor (UR-2-R) (G-protein coupled receptor 14) (Urotensin II receptor) (UR-II-R)	UTS2R GPR14	Homo sapiens (Human)	389
P97639	MCHR1_RAT	reviewed	Melanin-concentrating hormone receptor 1 (MCH receptor 1) (MCH-R1) (MCHR-1) (G-protein coupled receptor 24) (MCH-1R) (MCH1R) (MCHR) (SLC-1) (Somatostatin receptor-like protein) (Fragment)	Mchr1 Gpr24 Slc1	Rattus norvegicus (Rat)	360
Q8JZL2	MCHR1_MOUSE	reviewed	Melanin-concentrating hormone receptor 1 (MCH receptor 1) (MCH-R1) (MCHR-1) (G-protein coupled receptor 24) (MCH-1R) (MCH1R) (MCHR) (SLC-1) (Somatostatin receptor-like protein)	Mchr1 Gpr24 Slc1	Mus musculus (Mouse)	423
P49652	P2RY1_MELGA	reviewed	P2Y purinoceptor 1 (P2Y1) (6H1 orphan receptor) (ATP receptor) (Purinergic receptor)	P2RY1	Meleagris gallopavo (Common turkey)	362
P21730	C5AR1_HUMAN	reviewed	C5a anaphylatoxin chemotactic receptor 1 (C5a anaphylatoxin chemotactic receptor) (C5a-R) (C5aR) (CD antigen CD88)	C5AR1 C5AR C5R1	Homo sapiens (Human)	350
P30557	PE2R3_MOUSE	reviewed	Prostaglandin E2 receptor EP3 subtype (PGE receptor EP3 subtype) (PGE2 receptor EP3 subtype) (Prostanoid EP3 receptor)	Ptger3 Ptgerep3	Mus musculus (Mouse)	365
P25099	AA1R_RAT	reviewed	Adenosine receptor A1	Adora1	Rattus norvegicus (Rat)	326
P30543	AA2AR_RAT	reviewed	Adenosine receptor A2a	Adora2a	Rattus norvegicus (Rat)	410
Q8TDS5	OXER1_HUMAN	reviewed	Oxoeicosanoid receptor 1 (5-oxo-ETE G-protein coupled receptor) (G-protein coupled receptor 170) (G-protein coupled receptor R527) (G-protein coupled receptor TG1019)	OXER1 GPR170 TG1019	Homo sapiens (Human)	423
Q14330	GPR18_HUMAN	reviewed	N-arachidonyl glycine receptor (NAGly receptor) (G-protein coupled receptor 18)	GPR18 GPCRW	Homo sapiens (Human)	331
P30411	BKRB2_HUMAN	reviewed	B2 bradykinin receptor (B2R) (BK-2 receptor)	BDKRB2 BKR2	Homo sapiens (Human)	391
P08173	ACM4_HUMAN	reviewed	Muscarinic acetylcholine receptor M4	CHRM4	Homo sapiens (Human)	479
P18089	ADA2B_HUMAN	reviewed	Alpha-2B adrenergic receptor (Alpha-2 adrenergic receptor subtype C2) (Alpha-2B adrenoreceptor) (Alpha-2B adrenoceptor) (Alpha-2BAR)	ADRA2B ADRA2L1 ADRA2RL1	Homo sapiens (Human)	447
Q13639	5HT4R_HUMAN	reviewed	5-hydroxytryptamine receptor 4 (5-HT-4) (5-HT4) (Serotonin receptor 4)	HTR4	Homo sapiens (Human)	388
Q62758	5HT4R_RAT	reviewed	5-hydroxytryptamine receptor 4 (5-HT-4) (5-HT4) (Serotonin receptor 4)	Htr4	Rattus norvegicus (Rat)	406
Q9HC97	GPR35_HUMAN	reviewed	G-protein coupled receptor 35 (Kynurenic acid receptor) (KYNA receptor)	GPR35	Homo sapiens (Human)	309
P30551	CCKAR_RAT	reviewed	Cholecystokinin receptor type A (CCK-A receptor) (CCK-AR) (Cholecystokinin-1 receptor) (CCK1-R)	Cckar	Rattus norvegicus (Rat)	444
P08482	ACM1_RAT	reviewed	Muscarinic acetylcholine receptor M1	Chrm1 Chrm-1	Rattus norvegicus (Rat)	460
Q8TDS4	HCAR2_HUMAN	reviewed	Hydroxycarboxylic acid receptor 2 (G-protein coupled receptor 109A) (G-protein coupled receptor HM74A) (Niacin receptor 1) (Nicotinic acid receptor)	HCAR2 GPR109A HCA2 HM74A NIACR1	Homo sapiens (Human)	363
P21728	DRD1_HUMAN	reviewed	D(1A) dopamine receptor (Dopamine D1 receptor)	DRD1	Homo sapiens (Human)	446
P33032	MC5R_HUMAN	reviewed	Melanocortin receptor 5 (MC5-R) (MC-2)	MC5R	Homo sapiens (Human)	325
Q16581	C3AR_HUMAN	reviewed	C3a anaphylatoxin chemotactic receptor (C3AR) (C3a-R)	C3AR1 AZ3B C3R1 HNFAG09	Homo sapiens (Human)	482
P34969	5HT7R_HUMAN	reviewed	5-hydroxytryptamine receptor 7 (5-HT-7) (5-HT7) (5-HT-X) (Serotonin receptor 7)	HTR7	Homo sapiens (Human)	479
P32247	BRS3_HUMAN	reviewed	Bombesin receptor subtype-3 (BRS-3)	BRS3	Homo sapiens (Human)	399
P08483	ACM3_RAT	reviewed	Muscarinic acetylcholine receptor M3	Chrm3 Chrm-3	Rattus norvegicus (Rat)	589
P08908	5HT1A_HUMAN	reviewed	5-hydroxytryptamine receptor 1A (5-HT-1A) (5-HT1A) (G-21) (Serotonin receptor 1A)	HTR1A ADRB2RL1 ADRBRL1	Homo sapiens (Human)	422
O70342	NPY5R_MOUSE	reviewed	Neuropeptide Y receptor type 5 (NPY5-R) (NPY-Y5 receptor) (NPYY5-R) (Y5 receptor)	Npy5r Npy5	Mus musculus (Mouse)	466
P30987	TA2R_MOUSE	reviewed	Thromboxane A2 receptor (TXA2-R) (Prostanoid TP receptor)	Tbxa2r	Mus musculus (Mouse)	341
P30518	V2R_HUMAN	reviewed	Vasopressin V2 receptor (V2R) (AVPR V2) (Antidiuretic hormone receptor) (Renal-type arginine vasopressin receptor)	AVPR2 ADHR DIR DIR3 V2R	Homo sapiens (Human)	371
P37288	V1AR_HUMAN	reviewed	Vasopressin V1a receptor (V1aR) (AVPR V1a) (Antidiuretic hormone receptor 1a) (Vascular/hepatic-type arginine vasopressin receptor)	AVPR1A AVPR1	Homo sapiens (Human)	418
P30098	NK3R_CAVPO	reviewed	Neuromedin-K receptor (NKR) (NK-3 receptor) (NK-3R) (Neurokinin B receptor) (Tachykinin receptor 3)	TACR3	Cavia porcellus (Guinea pig)	440
P32305	5HT7R_RAT	reviewed	5-hydroxytryptamine receptor 7 (5-HT-7) (5-HT7) (5-HT-X) (GPRFO) (Serotonin receptor 7)	Htr7	Rattus norvegicus (Rat)	448
Q9QZN9	CNR2_RAT	reviewed	Cannabinoid receptor 2 (CB-2) (CB2) (rCB2)	Cnr2	Rattus norvegicus (Rat)	360
P07550	ADRB2_HUMAN	reviewed	Beta-2 adrenergic receptor (Beta-2 adrenoreceptor) (Beta-2 adrenoceptor)	ADRB2 ADRB2R B2AR	Homo sapiens (Human)	413
P21462	FPR1_HUMAN	reviewed	fMet-Leu-Phe receptor (fMLP receptor) (N-formyl peptide receptor) (FPR) (N-formylpeptide chemoattractant receptor)	FPR1	Homo sapiens (Human)	350
P31389	HRH1_CAVPO	reviewed	Histamine H1 receptor (H1R) (HH1R)	HRH1	Cavia porcellus (Guinea pig)	488
P51675	CCR1_MOUSE	reviewed	C-C chemokine receptor type 1 (C-C CKR-1) (CC-CKR-1) (CCR-1) (CCR1) (Macrophage inflammatory protein 1-alpha receptor) (MIP-1alpha-R) (RANTES-R) (CD antigen CD191)	Ccr1 Cmkbr1	Mus musculus (Mouse)	355
P24530	EDNRB_HUMAN	reviewed	Endothelin B receptor (ET-B) (ET-BR) (Endothelin receptor non-selective type)	EDNRB ETRB	Homo sapiens (Human)	442
P28566	5HT1E_HUMAN	reviewed	5-hydroxytryptamine receptor 1E (5-HT-1E) (5-HT1E) (S31) (Serotonin receptor 1E)	HTR1E	Homo sapiens (Human)	365
P30939	5HT1F_HUMAN	reviewed	5-hydroxytryptamine receptor 1F (5-HT-1F) (5-HT1F) (Serotonin receptor 1F)	HTR1F HTR1EL	Homo sapiens (Human)	366
P35348	ADA1A_HUMAN	reviewed	Alpha-1A adrenergic receptor (Alpha-1A adrenoreceptor) (Alpha-1A adrenoceptor) (Alpha-1C adrenergic receptor) (Alpha-adrenergic receptor 1c)	ADRA1A ADRA1C	Homo sapiens (Human)	466
P43088	PF2R_HUMAN	reviewed	Prostaglandin F2-alpha receptor (PGF receptor) (PGF2-alpha receptor) (Prostanoid FP receptor)	PTGFR	Homo sapiens (Human)	359
P10980	ACM2_RAT	reviewed	Muscarinic acetylcholine receptor M2	Chrm2 Chrm-2	Rattus norvegicus (Rat)	466
P29276	AA2BR_RAT	reviewed	Adenosine receptor A2b	Adora2b	Rattus norvegicus (Rat)	332
Q60614	AA2BR_MOUSE	reviewed	Adenosine receptor A2b	Adora2b	Mus musculus (Mouse)	332
O88410	CXCR3_MOUSE	reviewed	C-X-C chemokine receptor type 3 (CXC-R3) (CXCR-3) (Interferon-inducible protein 10 receptor) (IP-10 receptor) (CD antigen CD183)	Cxcr3 Cmkar3	Mus musculus (Mouse)	367
Q80Z39	HCAR2_RAT	reviewed	Hydroxycarboxylic acid receptor 2 (G-protein coupled receptor 109) (G-protein coupled receptor 109A) (G-protein coupled receptor HM74) (Niacin receptor 1) (Nicotinic acid receptor) (Protein PUMA-G)	Hcar2 Gpr109 Gpr109a Gpr109b Niacr1 Pumag	Rattus norvegicus (Rat)	360
P46098	5HT3A_HUMAN	reviewed	5-hydroxytryptamine receptor 3A (5-HT3-A) (5-HT3A) (5-hydroxytryptamine receptor 3) (5-HT-3) (5-HT3R) (Serotonin receptor 3A) (Serotonin-gated ion channel receptor)	HTR3A 5HT3R HTR3	Homo sapiens (Human)	478
Q3BCU0	BKRB1_MACFA	reviewed	B1 bradykinin receptor (B1R) (BK-1 receptor)	BDKRB1	Macaca fascicularis (Crab-eating macaque) (Cynomolgus monkey)	352
P47901	V1BR_HUMAN	reviewed	Vasopressin V1b receptor (V1bR) (AVPR V1b) (AVPR V3) (Antidiuretic hormone receptor 1b) (Vasopressin V3 receptor)	AVPR1B AVPR3 VPR3	Homo sapiens (Human)	424
P08588	ADRB1_HUMAN	reviewed	Beta-1 adrenergic receptor (Beta-1 adrenoreceptor) (Beta-1 adrenoceptor)	ADRB1 ADRB1R B1AR	Homo sapiens (Human)	477
Q8TCW9	PKR1_HUMAN	reviewed	Prokineticin receptor 1 (PK-R1) (G-protein coupled receptor 73) (G-protein coupled receptor ZAQ) (GPR73a)	PROKR1 GPR73 PKR1	Homo sapiens (Human)	393
P61073	CXCR4_HUMAN	reviewed	C-X-C chemokine receptor type 4 (CXC-R4) (CXCR-4) (FB22) (Fusin) (HM89) (LCR1) (Leukocyte-derived seven transmembrane domain receptor) (LESTR) (Lipopolysaccharide-associated protein 3) (LAP-3) (LPS-associated protein 3) (NPYRL) (Stromal cell-derived factor 1 receptor) (SDF-1 receptor) (CD antigen CD184)	CXCR4	Homo sapiens (Human)	352
P28564	5HT1B_RAT	reviewed	5-hydroxytryptamine receptor 1B (5-HT-1B) (5-HT1B) (Serotonin receptor 1B)	Htr1b 5ht1b	Rattus norvegicus (Rat)	386
O55242	SGMR1_MOUSE	reviewed	Sigma non-opioid intracellular receptor 1 (Sigma 1-type opioid receptor) (Sigma1-receptor) (Sigma1R)	Sigmar1 Oprs1	Mus musculus (Mouse)	223
P48748	BKRB1_RABIT	reviewed	B1 bradykinin receptor (B1R) (BK-1 receptor)	BDKRB1	Oryctolagus cuniculus (Rabbit)	352
P49892	AA1R_CHICK	reviewed	Adenosine receptor A1	ADORA1	Gallus gallus (Chicken)	324
P35351	AGTR2_RAT	reviewed	Type-2 angiotensin II receptor (Angiotensin II type-2 receptor) (AT2)	Agtr2	Rattus norvegicus (Rat)	363
O14842	FFAR1_HUMAN	reviewed	Free fatty acid receptor 1 (G-protein coupled receptor 40)	FFAR1 GPR40	Homo sapiens (Human)	300
P28221	5HT1D_HUMAN	reviewed	5-hydroxytryptamine receptor 1D (5-HT-1D) (5-HT1D) (Serotonin 1D alpha receptor) (5-HT-1D-alpha) (Serotonin receptor 1D)	HTR1D HTR1DA HTRL	Homo sapiens (Human)	377
P28222	5HT1B_HUMAN	reviewed	5-hydroxytryptamine receptor 1B (5-HT-1B) (5-HT1B) (S12) (Serotonin 1D beta receptor) (5-HT-1D-beta) (Serotonin receptor 1B)	HTR1B HTR1DB	Homo sapiens (Human)	390
Q6W5P4	NPSR1_HUMAN	reviewed	Neuropeptide S receptor (G-protein coupled receptor 154) (G-protein coupled receptor PGR14) (G-protein coupled receptor for asthma susceptibility)	NPSR1 GPR154 GPRA PGR14	Homo sapiens (Human)	371
P51684	CCR6_HUMAN	reviewed	C-C chemokine receptor type 6 (C-C CKR-6) (CC-CKR-6) (CCR-6) (Chemokine receptor-like 3) (CKR-L3) (DRY6) (G-protein coupled receptor 29) (GPR-CY4) (GPRCY4) (LARC receptor) (CD antigen CD196)	CCR6 CKRL3 CMKBR6 GPR29 STRL22	Homo sapiens (Human)	374
P20288	DRD2_BOVIN	reviewed	D(2) dopamine receptor (Dopamine D2 receptor)	DRD2	Bos taurus (Bovine)	444
P13945	ADRB3_HUMAN	reviewed	Beta-3 adrenergic receptor (Beta-3 adrenoreceptor) (Beta-3 adrenoceptor)	ADRB3 ADRB3R B3AR	Homo sapiens (Human)	408
P25100	ADA1D_HUMAN	reviewed	Alpha-1D adrenergic receptor (Alpha-1A adrenergic receptor) (Alpha-1D adrenoreceptor) (Alpha-1D adrenoceptor) (Alpha-adrenergic receptor 1a)	ADRA1D ADRA1A	Homo sapiens (Human)	572
P30989	NTR1_HUMAN	reviewed	Neurotensin receptor type 1 (NT-R-1) (NTR1) (High-affinity levocabastine-insensitive neurotensin receptor) (NTRH)	NTSR1 NTRR	Homo sapiens (Human)	418
P35368	ADA1B_HUMAN	reviewed	Alpha-1B adrenergic receptor (Alpha-1B adrenoreceptor) (Alpha-1B adrenoceptor)	ADRA1B	Homo sapiens (Human)	520
P48039	MTR1A_HUMAN	reviewed	Melatonin receptor type 1A (Mel-1A-R) (Mel1a receptor)	MTNR1A	Homo sapiens (Human)	350
P35344	CXCR2_RABIT	reviewed	C-X-C chemokine receptor type 2 (CXC-R2) (CXCR-2) (GRO/MGSA receptor) (High affinity interleukin-8 receptor B) (IL-8R B) (CD antigen CD182)	CXCR2 IL8RB	Oryctolagus cuniculus (Rabbit)	358
Q8K4Z4	ADRB2_CAVPO	reviewed	Beta-2 adrenergic receptor (Beta-2 adrenoreceptor) (Beta-2 adrenoceptor)	Adrb2	Cavia porcellus (Guinea pig)	418
P21451	EDNRB_RAT	reviewed	Endothelin B receptor (ET-B) (ET-BR) (Endothelin receptor non-selective type)	Ednrb	Rattus norvegicus (Rat)	442
O70528	5HT4R_CAVPO	reviewed	5-hydroxytryptamine receptor 4 (5-HT-4) (5-HT4) (Serotonin receptor 4)	HTR4	Cavia porcellus (Guinea pig)	388
Q8TDU6	GPBAR_HUMAN	reviewed	G-protein coupled bile acid receptor 1 (G-protein coupled receptor GPCR19) (hGPCR19) (Membrane-type receptor for bile acids) (M-BAR) (hBG37) (BG37)	GPBAR1 TGR5	Homo sapiens (Human)	330
P30872	SSR1_HUMAN	reviewed	Somatostatin receptor type 1 (SS-1-R) (SS1-R) (SS1R) (SRIF-2)	SSTR1	Homo sapiens (Human)	391
P30874	SSR2_HUMAN	reviewed	Somatostatin receptor type 2 (SS-2-R) (SS2-R) (SS2R) (SRIF-1)	SSTR2	Homo sapiens (Human)	369
P31391	SSR4_HUMAN	reviewed	Somatostatin receptor type 4 (SS-4-R) (SS4-R) (SS4R)	SSTR4	Homo sapiens (Human)	388
P32745	SSR3_HUMAN	reviewed	Somatostatin receptor type 3 (SS-3-R) (SS3-R) (SS3R) (SSR-28)	SSTR3	Homo sapiens (Human)	418
P35346	SSR5_HUMAN	reviewed	Somatostatin receptor type 5 (SS-5-R) (SS5-R) (SS5R)	SSTR5	Homo sapiens (Human)	364
Q63634	NPY5R_RAT	reviewed	Neuropeptide Y receptor type 5 (NPY5-R) (NPY-Y5 receptor) (NPYY5-R) (Y5 receptor)	Npy5r Npyr5	Rattus norvegicus (Rat)	445
P28190	AA1R_BOVIN	reviewed	Adenosine receptor A1	ADORA1	Bos taurus (Bovine)	326
P28647	AA3R_RAT	reviewed	Adenosine receptor A3 (TGPCR1)	Adora3	Rattus norvegicus (Rat)	320
P46616	AA2AR_CAVPO	reviewed	Adenosine receptor A2a	ADORA2A	Cavia porcellus (Guinea pig)	409
P35563	5HT3A_RAT	reviewed	5-hydroxytryptamine receptor 3A (5-HT3-A) (5-HT3A) (5-hydroxytryptamine receptor 3) (5-HT-3) (5-HT3R) (Serotonin receptor 3A) (Serotonin-gated ion channel receptor)	Htr3a 5ht3 Htr3	Rattus norvegicus (Rat)	483
Q9JJ16	5HT3B_RAT	reviewed	5-hydroxytryptamine receptor 3B (5-HT3-B) (5-HT3B) (Serotonin receptor 3B)	Htr3b	Rattus norvegicus (Rat)	437
P51683	CCR2_MOUSE	reviewed	C-C chemokine receptor type 2 (C-C CKR-2) (CC-CKR-2) (CCR-2) (CCR2) (JE/FIC receptor) (MCP-1 receptor) (CD antigen CD192)	Ccr2 Cmkbr2	Mus musculus (Mouse)	373
P43114	PE2R4_RAT	reviewed	Prostaglandin E2 receptor EP4 subtype (PGE receptor EP4 subtype) (PGE2 receptor EP4 subtype) (Prostanoid EP4 receptor)	Ptger4	Rattus norvegicus (Rat)	488
Q62928	PE2R2_RAT	reviewed	Prostaglandin E2 receptor EP2 subtype (PGE receptor EP2 subtype) (PGE2 receptor EP2 subtype) (Prostanoid EP2 receptor)	Ptger2	Rattus norvegicus (Rat)	357
Q969F8	KISSR_HUMAN	reviewed	KiSS-1 receptor (KiSS-1R) (G-protein coupled receptor 54) (G-protein coupled receptor OT7T175) (hOT7T175) (Hypogonadotropin-1) (Kisspeptins receptor) (Metastin receptor)	KISS1R AXOR12 GPR54	Homo sapiens (Human)	398
Q00788	V2R_RAT	reviewed	Vasopressin V2 receptor (V2R) (AVPR V2) (Antidiuretic hormone receptor) (Renal-type arginine vasopressin receptor)	Avpr2	Rattus norvegicus (Rat)	371
P10608	ADRB2_RAT	reviewed	Beta-2 adrenergic receptor (Beta-2 adrenoreceptor) (Beta-2 adrenoceptor)	Adrb2 Adrb2r	Rattus norvegicus (Rat)	418
P47747	HRH2_CAVPO	reviewed	Histamine H2 receptor (H2R) (HH2R) (Gastric receptor I)	HRH2	Cavia porcellus (Guinea pig)	359
O43603	GALR2_HUMAN	reviewed	Galanin receptor type 2 (GAL2-R) (GALR-2)	GALR2 GALNR2	Homo sapiens (Human)	387
P41968	MC3R_HUMAN	reviewed	Melanocortin receptor 3 (MC3-R)	MC3R	Homo sapiens (Human)	323
Q01718	ACTHR_HUMAN	reviewed	Adrenocorticotropic hormone receptor (ACTH receptor) (ACTH-R) (Adrenocorticotropin receptor) (Melanocortin receptor 2) (MC2-R)	MC2R ACTHR	Homo sapiens (Human)	297
Q6IYF9	SUCR1_RAT	reviewed	Succinate receptor 1 (G-protein coupled receptor 91)	Sucnr1 Gpr91	Rattus norvegicus (Rat)	317
Q9BXA5	SUCR1_HUMAN	reviewed	Succinate receptor 1 (G-protein coupled receptor 91) (P2Y purinoceptor 1-like)	SUCNR1 GPR91	Homo sapiens (Human)	334
Q9ERZ4	ACM2_MOUSE	reviewed	Muscarinic acetylcholine receptor M2	Chrm2 Chrm-2	Mus musculus (Mouse)	466
P08485	ACM4_RAT	reviewed	Muscarinic acetylcholine receptor M4	Chrm4 Chrm-4	Rattus norvegicus (Rat)	478
P12657	ACM1_MOUSE	reviewed	Muscarinic acetylcholine receptor M1	Chrm1 Chrm-1	Mus musculus (Mouse)	460
P51678	CCR3_MOUSE	reviewed	Probable C-C chemokine receptor type 3 (C-C CKR-3) (CC-CKR-3) (CCR-3) (CCR3) (CKR3) (Macrophage inflammatory protein 1-alpha receptor-like 2) (MIP-1 alpha RL2) (CD antigen CD193)	Ccr3 Cmkbr1l2 Cmkbr3	Mus musculus (Mouse)	359
Q95136	DRD1_BOVIN	reviewed	D(1A) dopamine receptor (Dopamine D1 receptor)	DRD1 D1AR	Bos taurus (Bovine)	446
P18130	ADA1A_BOVIN	reviewed	Alpha-1A adrenergic receptor (Alpha-1A adrenoreceptor) (Alpha-1A adrenoceptor) (Alpha-1C adrenergic receptor)	ADRA1A ADRA1C	Bos taurus (Bovine)	466
P47898	5HT5A_HUMAN	reviewed	5-hydroxytryptamine receptor 5A (5-HT-5) (5-HT-5A) (5-HT5A) (Serotonin receptor 5A)	HTR5A	Homo sapiens (Human)	357
Q28838	ADA2A_BOVIN	reviewed	Alpha-2A adrenergic receptor (Alpha-2A adrenoreceptor) (Alpha-2A adrenoceptor) (Alpha-2AAR) (Alpha-2D adrenergic receptor)	ADRA2A	Bos taurus (Bovine)	452
Q64264	5HT1A_MOUSE	reviewed	5-hydroxytryptamine receptor 1A (5-HT-1A) (5-HT1A) (Serotonin receptor 1A)	Htr1a Gpcr18	Mus musculus (Mouse)	421
Q75Z89	5HT2A_BOVIN	reviewed	5-hydroxytryptamine receptor 2A (5-HT-2) (5-HT-2A) (Serotonin receptor 2A)	HTR2A 5HTR2A	Bos taurus (Bovine)	470
P32249	GP183_HUMAN	reviewed	G-protein coupled receptor 183 (Epstein-Barr virus-induced G-protein coupled receptor 2) (EBI2) (EBV-induced G-protein coupled receptor 2)	GPR183 EBI2	Homo sapiens (Human)	361
Q3U6B2	GP183_MOUSE	reviewed	G-protein coupled receptor 183 (Epstein-Barr virus-induced G-protein coupled receptor 2) (EBI2) (EBV-induced G-protein coupled receptor 2)	Gpr183 Ebi2	Mus musculus (Mouse)	357
Q01726	MSHR_HUMAN	reviewed	Melanocyte-stimulating hormone receptor (MSH-R) (Melanocortin receptor 1) (MC1-R)	MC1R MSHR	Homo sapiens (Human)	317
Q9ESG6	P2Y14_MOUSE	reviewed	P2Y purinoceptor 14 (P2Y14) (G-protein coupled receptor 105) (UDP-glucose receptor)	P2ry14 Gpr105	Mus musculus (Mouse)	338
P51680	CCR4_MOUSE	reviewed	C-C chemokine receptor type 4 (C-C CKR-4) (CC-CKR-4) (CCR-4) (CCR4) (CD antigen CD194)	Ccr4 Cmkbr4	Mus musculus (Mouse)	360
P21729	GRPR_MOUSE	reviewed	Gastrin-releasing peptide receptor (GRP-R) (GRP-preferring bombesin receptor)	Grpr	Mus musculus (Mouse)	384
P35408	PE2R4_HUMAN	reviewed	Prostaglandin E2 receptor EP4 subtype (PGE receptor EP4 subtype) (PGE2 receptor EP4 subtype) (Prostanoid EP4 receptor)	PTGER4 PTGER2	Homo sapiens (Human)	488
Q9WV26	AGTR1_CAVPO	reviewed	Type-1 angiotensin II receptor (Angiotensin II type-1 receptor) (AT1)	AGTR1	Cavia porcellus (Guinea pig)	359
P32302	CXCR5_HUMAN	reviewed	C-X-C chemokine receptor type 5 (CXC-R5) (CXCR-5) (Burkitt lymphoma receptor 1) (Monocyte-derived receptor 15) (MDR-15) (CD antigen CD185)	CXCR5 BLR1 MDR15	Homo sapiens (Human)	372
P35414	APJ_HUMAN	reviewed	Apelin receptor (Angiotensin receptor-like 1) (G-protein coupled receptor APJ) (G-protein coupled receptor HG11)	APLNR AGTRL1 APJ	Homo sapiens (Human)	380
Q9JII9	CXCR3_RAT	reviewed	C-X-C chemokine receptor type 3 (CXC-R3) (CXCR-3) (Interferon-inducible protein 10 receptor) (IP-10 receptor) (CD antigen CD183)	Cxcr3	Rattus norvegicus (Rat)	367
Q9NS75	CLTR2_HUMAN	reviewed	Cysteinyl leukotriene receptor 2 (CysLTR2) (G-protein coupled receptor GPCR21) (hGPCR21) (G-protein coupled receptor HG57) (HPN321)	CYSLTR2 CYSLT2 CYSLT2R PSEC0146	Homo sapiens (Human)	346
P50052	AGTR2_HUMAN	reviewed	Type-2 angiotensin II receptor (Angiotensin II type-2 receptor) (AT2)	AGTR2	Homo sapiens (Human)	363
P30560	V1AR_RAT	reviewed	Vasopressin V1a receptor (V1aR) (AVPR V1a) (Antidiuretic hormone receptor 1a) (Vascular/hepatic-type arginine vasopressin receptor)	Avpr1a	Rattus norvegicus (Rat)	424
P61814	CCR5_MACFA	reviewed	C-C chemokine receptor type 5 (C-C CKR-5) (CC-CKR-5) (CCR-5) (CCR5) (CD antigen CD195)	CCR5 CMKBR5	Macaca fascicularis (Crab-eating macaque) (Cynomolgus monkey)	352
Q96P65	QRFPR_HUMAN	reviewed	Pyroglutamylated RFamide peptide receptor (AQ27) (G-protein coupled receptor 103) (Orexigenic neuropeptide QRFP receptor) (SP9155)	QRFPR GPR103	Homo sapiens (Human)	431
O15552	FFAR2_HUMAN	reviewed	Free fatty acid receptor 2 (G-protein coupled receptor 43)	FFAR2 FFA2 GPCR43 GPR43	Homo sapiens (Human)	330
P70596	MC4R_RAT	reviewed	Melanocortin receptor 4 (MC4-R)	Mc4r	Rattus norvegicus (Rat)	332
P35463	EDNRB_PIG	reviewed	Endothelin B receptor (ET-B) (ET-BR) (Endothelin receptor non-selective type)	EDNRB	Sus scrofa (Pig)	443
P31390	HRH1_RAT	reviewed	Histamine H1 receptor (H1R) (HH1R)	Hrh1	Rattus norvegicus (Rat)	486
P19328	ADA2B_RAT	reviewed	Alpha-2B adrenergic receptor (Alpha-2B adrenoreceptor) (Alpha-2B adrenoceptor) (Alpha-2BAR)	Adra2b	Rattus norvegicus (Rat)	453
P22086	ADA2C_RAT	reviewed	Alpha-2C adrenergic receptor (Alpha-2 adrenergic receptor subtype C4) (Alpha-2C adrenoreceptor) (Alpha-2C adrenoceptor) (Alpha-2CAR)	Adra2c	Rattus norvegicus (Rat)	458
P22909	ADA2A_RAT	reviewed	Alpha-2A adrenergic receptor (Alpha-2A adrenoreceptor) (Alpha-2A adrenoceptor) (Alpha-2AAR) (Alpha-2D adrenergic receptor) (CA2-47)	Adra2a	Rattus norvegicus (Rat)	450
P61794	LPAR1_RAT	reviewed	Lysophosphatidic acid receptor 1 (LPA receptor 1) (LPA-1) (Lysophosphatidic acid receptor Edg-2)	Lpar1 Edg2 Gpcr91 Lpa1	Rattus norvegicus (Rat)	364
Q92633	LPAR1_HUMAN	reviewed	Lysophosphatidic acid receptor 1 (LPA receptor 1) (LPA-1) (Lysophosphatidic acid receptor Edg-2)	LPAR1 EDG2 LPA1	Homo sapiens (Human)	364
Q923Y8	TAAR1_MOUSE	reviewed	Trace amine-associated receptor 1 (TaR-1) (Trace amine receptor 1)	Taar1 Ta1 Tar1 Trar1	Mus musculus (Mouse)	332
P34978	TA2R_RAT	reviewed	Thromboxane A2 receptor (TXA2-R) (Prostanoid TP receptor) (TXR2)	Tbxa2r	Rattus norvegicus (Rat)	341
P25106	ACKR3_HUMAN	reviewed	Atypical chemokine receptor 3 (C-X-C chemokine receptor type 7) (CXC-R7) (CXCR-7) (Chemokine orphan receptor 1) (G-protein coupled receptor 159) (G-protein coupled receptor RDC1 homolog) (RDC-1)	ACKR3 CMKOR1 CXCR7 GPR159 RDC1	Homo sapiens (Human)	362
O08725	GHSR_RAT	reviewed	Growth hormone secretagogue receptor type 1 (GHS-R) (GH-releasing peptide receptor) (GHRP) (Ghrelin receptor)	Ghsr	Rattus norvegicus (Rat)	364
Q95254	GHSR_PIG	reviewed	Growth hormone secretagogue receptor type 1 (GHS-R) (GH-releasing peptide receptor) (GHRP) (Ghrelin receptor)	GHSR	Sus scrofa (Pig)	366
P49286	MTR1B_HUMAN	reviewed	Melatonin receptor type 1B (Mel-1B-R) (Mel1b receptor)	MTNR1B	Homo sapiens (Human)	362
P08911	ACM5_RAT	reviewed	Muscarinic acetylcholine receptor M5	Chrm5 Chrm-5	Rattus norvegicus (Rat)	531
P25102	HRH2_RAT	reviewed	Histamine H2 receptor (H2R) (HH2R) (Gastric receptor I)	Hrh2	Rattus norvegicus (Rat)	358
P28565	5HT1D_RAT	reviewed	5-hydroxytryptamine receptor 1D (5-HT-1D) (5-HT1D) (Serotonin receptor 1D)	Htr1d	Rattus norvegicus (Rat)	374
P30940	5HT1F_RAT	reviewed	5-hydroxytryptamine receptor 1F (5-HT-1F) (5-HT1F) (Serotonin receptor 1F)	Htr1f 5ht1f	Rattus norvegicus (Rat)	366
P31388	5HT6R_RAT	reviewed	5-hydroxytryptamine receptor 6 (5-HT-6) (5-HT6) (ST-B17) (Serotonin receptor 6)	Htr6	Rattus norvegicus (Rat)	436
P34968	5HT2C_MOUSE	reviewed	5-hydroxytryptamine receptor 2C (5-HT-2C) (5-HT2C) (5-HTR2C) (5-hydroxytryptamine receptor 1C) (5-HT-1C) (5-HT1C) (Serotonin receptor 2C)	Htr2c 5ht1c Htr1c	Mus musculus (Mouse)	459
P35364	5HT5A_RAT	reviewed	5-hydroxytryptamine receptor 5A (5-HT-5A) (5-HT5A) (REC17) (Serotonin receptor 5A)	Htr5a 5ht5a	Rattus norvegicus (Rat)	357
P35365	5HT5B_RAT	reviewed	5-hydroxytryptamine receptor 5B (5-HT-5B) (5-HT5B) (MR22) (Serotonin receptor 5B)	Htr5b 5ht5b	Rattus norvegicus (Rat)	370
P61168	DRD2_MOUSE	reviewed	D(2) dopamine receptor (Dopamine D2 receptor)	Drd2	Mus musculus (Mouse)	444
Q91ZY1	HRH4_RAT	reviewed	Histamine H4 receptor (H4R) (HH4R)	Hrh4	Rattus norvegicus (Rat)	391
P30553	GASR_RAT	reviewed	Gastrin/cholecystokinin type B receptor (CCK-B receptor) (CCK-BR) (Cholecystokinin-2 receptor) (CCK2-R)	Cckbr	Rattus norvegicus (Rat)	452
O43193	MTLR_HUMAN	reviewed	Motilin receptor (G-protein coupled receptor 38)	MLNR GPR38 MTLR MTLR1	Homo sapiens (Human)	412
P30559	OXYR_HUMAN	reviewed	Oxytocin receptor (OT-R)	OXTR	Homo sapiens (Human)	389
P43116	PE2R2_HUMAN	reviewed	Prostaglandin E2 receptor EP2 subtype (PGE receptor EP2 subtype) (PGE2 receptor EP2 subtype) (Prostanoid EP2 receptor)	PTGER2	Homo sapiens (Human)	358
P50130	DRD1_PIG	reviewed	D(1A) dopamine receptor (Dopamine D1 receptor)	DRD1	Sus scrofa (Pig)	446
Q9GJU1	DRD2_CANLF	reviewed	D(2) dopamine receptor (Dopamine D2 receptor)	DRD2	Canis lupus familiaris (Dog) (Canis familiaris)	443
P50391	NPY4R_HUMAN	reviewed	Neuropeptide Y receptor type 4 (NPY4-R) (Pancreatic polypeptide receptor 1) (PP1)	NPY4R PPYR1	Homo sapiens (Human)	375
P50129	5HT2A_PIG	reviewed	5-hydroxytryptamine receptor 2A (5-HT-2) (5-HT-2A) (5-HT2A) (Serotonin receptor 2A)	HTR2A	Sus scrofa (Pig)	470
P16177	NK3R_RAT	reviewed	Neuromedin-K receptor (NKR) (NK-3 receptor) (NK-3R) (Neurokinin B receptor) (Tachykinin receptor 3)	Tacr3 Tac3r	Rattus norvegicus (Rat)	452
Q7TQP3	GP119_MOUSE	reviewed	Glucose-dependent insulinotropic receptor (G-protein coupled receptor 119)	Gpr119	Mus musculus (Mouse)	335
Q8TDV5	GP119_HUMAN	reviewed	Glucose-dependent insulinotropic receptor (G-protein coupled receptor 119)	GPR119	Homo sapiens (Human)	335
P30545	ADA2B_MOUSE	reviewed	Alpha-2B adrenergic receptor (Alpha-2B adrenoreceptor) (Alpha-2B adrenoceptor) (Alpha-2BAR)	Adra2b	Mus musculus (Mouse)	450
Q01337	ADA2C_MOUSE	reviewed	Alpha-2C adrenergic receptor (Alpha-2 adrenergic receptor subtype C4) (Alpha-2C adrenoreceptor) (Alpha-2C adrenoceptor) (Alpha-2CAR)	Adra2c	Mus musculus (Mouse)	458
Q01338	ADA2A_MOUSE	reviewed	Alpha-2A adrenergic receptor (Alpha-2A adrenoreceptor) (Alpha-2A adrenoceptor) (Alpha-2AAR)	Adra2a	Mus musculus (Mouse)	450
P18871	ADA2A_PIG	reviewed	Alpha-2A adrenergic receptor (Alpha-2A adrenoreceptor) (Alpha-2A adrenoceptor) (Alpha-2AAR)	ADRA2A A2AR	Sus scrofa (Pig)	450
P49285	MTR1A_CHICK	reviewed	Melatonin receptor type 1A (Mel-1A-R) (Mel1a receptor) (CKA)		Gallus gallus (Chicken)	353
P49288	MTR1C_CHICK	reviewed	Melatonin receptor type 1C (Mel-1C-R) (Mel1c receptor) (CKB)		Gallus gallus (Chicken)	346
P51050	MTR1B_CHICK	reviewed	Melatonin receptor type 1B (Mel-1B-R) (Mel1b receptor) (Fragment)		Gallus gallus (Chicken)	289
P41231	P2RY2_HUMAN	reviewed	P2Y purinoceptor 2 (P2Y2) (ATP receptor) (P2U purinoceptor 1) (P2U1) (P2U receptor 1) (Purinergic receptor)	P2RY2 P2RU1	Homo sapiens (Human)	377
Q9H1C0	LPAR5_HUMAN	reviewed	Lysophosphatidic acid receptor 5 (LPA receptor 5) (LPA-5) (G-protein coupled receptor 92) (G-protein coupled receptor 93)	LPAR5 GPR92 GPR93	Homo sapiens (Human)	372
Q9HBW0	LPAR2_HUMAN	reviewed	Lysophosphatidic acid receptor 2 (LPA receptor 2) (LPA-2) (Lysophosphatidic acid receptor Edg-4)	LPAR2 EDG4 LPA2	Homo sapiens (Human)	351
P79291	OPRD_PIG	reviewed	Delta-type opioid receptor (D-OR-1) (DOR-1) (Fragment)	OPRD1	Sus scrofa (Pig)	228
P79350	OPRM_BOVIN	reviewed	Mu-type opioid receptor (M-OR-1) (MOR-1)	OPRM1	Bos taurus (Bovine)	401
Q7TQN9	GP142_MOUSE	reviewed	Probable G-protein coupled receptor 142	Gpr142	Mus musculus (Mouse)	365
Q28044	ADRB2_BOVIN	reviewed	Beta-2 adrenergic receptor (Beta-2 adrenoreceptor) (Beta-2 adrenoceptor)	ADRB2	Bos taurus (Bovine)	418
P47936	CNR2_MOUSE	reviewed	Cannabinoid receptor 2 (CB-2) (CB2) (mCB2)	Cnr2	Mus musculus (Mouse)	347
Q9UBY5	LPAR3_HUMAN	reviewed	Lysophosphatidic acid receptor 3 (LPA receptor 3) (LPA-3) (Lysophosphatidic acid receptor Edg-7)	LPAR3 EDG7 LPA3	Homo sapiens (Human)	353
P16610	NK2R_RAT	reviewed	Substance-K receptor (SKR) (NK-2 receptor) (NK-2R) (Neurokinin A receptor) (Tachykinin receptor 2)	Tacr2 Tac2r	Rattus norvegicus (Rat)	390
Q924U1	KISSR_RAT	reviewed	KiSS-1 receptor (KiSS-1R) (G-protein coupled receptor 54) (G-protein coupled receptor OT7T175) (rOT7T175) (Kisspeptins receptor) (Metastin receptor)	Kiss1r Gpr54	Rattus norvegicus (Rat)	396
P29089	AGTRB_RAT	reviewed	Type-1B angiotensin II receptor (AT3) (Angiotensin II type-1B receptor) (AT1B)	Agtr1b Agtr1 At1b	Rattus norvegicus (Rat)	359
P35370	OPRX_RAT	reviewed	Nociceptin receptor (Kappa-type 3 opioid receptor) (KOR-3) (Orphanin FQ receptor) (ROR-C) (XOR1)	Oprl1 Oor Oprl	Rattus norvegicus (Rat)	367
P43119	PI2R_HUMAN	reviewed	Prostacyclin receptor (Prostaglandin I2 receptor) (PGI receptor) (PGI2 receptor) (Prostanoid IP receptor)	PTGIR PRIPR	Homo sapiens (Human)	386
Q13304	GPR17_HUMAN	reviewed	Uracil nucleotide/cysteinyl leukotriene receptor (UDP/CysLT receptor) (G-protein coupled receptor 17) (P2Y-like receptor) (R12)	GPR17	Homo sapiens (Human)	367
P30966	5HT5A_MOUSE	reviewed	5-hydroxytryptamine receptor 5A (5-HT-5) (5-HT-5A) (5-HT5A) (Serotonin receptor 5A)	Htr5a 5ht5a	Mus musculus (Mouse)	357
P43253	PI2R_RAT	reviewed	Prostacyclin receptor (Prostaglandin I2 receptor) (PGI receptor) (PGI2 receptor) (Prostanoid IP receptor)	Ptgir	Rattus norvegicus (Rat)	416
Q15722	LT4R1_HUMAN	reviewed	Leukotriene B4 receptor 1 (LTB4-R 1) (LTB4-R1) (Chemoattractant receptor-like 1) (G-protein coupled receptor 16) (P2Y purinoceptor 7) (P2Y7)	LTB4R BLT BLT1 BLTR CMKRL1 GPR16 P2RY7	Homo sapiens (Human)	352
P56481	GASR_MOUSE	reviewed	Gastrin/cholecystokinin type B receptor (CCK-B receptor) (CCK-BR) (Cholecystokinin-2 receptor) (CCK2-R)	Cckbr	Mus musculus (Mouse)	453
Q8SPZ1	GNRHR_MACMU	reviewed	Gonadotropin-releasing hormone receptor (GnRH receptor) (GnRH-R) (Fragment)	GNRHR	Macaca mulatta (Rhesus macaque)	59
P79400	5HT1D_PIG	reviewed	5-hydroxytryptamine receptor 1D (5-HT-1D) (5-HT1D) (Serotonin receptor 1D) (Fragment)	HTR1D	Sus scrofa (Pig)	291
Q01727	MSHR_MOUSE	reviewed	Melanocyte-stimulating hormone receptor (MSH-R) (Melanocortin receptor 1) (MC1-R)	Mc1r Msh-r	Mus musculus (Mouse)	315
P47746	CNR1_MOUSE	reviewed	Cannabinoid receptor 1 (CB-R) (CB1) (Brain-type cannabinoid receptor)	Cnr1	Mus musculus (Mouse)	473
P35377	OPRX_MOUSE	reviewed	Nociceptin receptor (K3 opiate receptor) (Kappa-type 3 opioid receptor) (KOR-3) (ORGC) (Orphanin FQ receptor)	Oprl1 Oor Oprl	Mus musculus (Mouse)	367
Q64077	NK2R_CAVPO	reviewed	Substance-K receptor (SKR) (NK-2 receptor) (NK-2R) (Neurokinin A receptor) (Tachykinin receptor 2)	TACR2	Cavia porcellus (Guinea pig)	402
O55193	CCR2_RAT	reviewed	C-C chemokine receptor type 2 (C-C CKR-2) (CC-CKR-2) (CCR-2) (CCR2) (CD antigen CD192)	Ccr2 Cmkbr2	Rattus norvegicus (Rat)	373
P70536	OXYR_RAT	reviewed	Oxytocin receptor (OT-R)	Oxtr Otr	Rattus norvegicus (Rat)	388
O08786	CCKAR_MOUSE	reviewed	Cholecystokinin receptor type A (CCK-A receptor) (CCK-AR) (Cholecystokinin-1 receptor) (CCK1-R)	Cckar	Mus musculus (Mouse)	436
P49019	HCAR3_HUMAN	reviewed	Hydroxycarboxylic acid receptor 3 (G-protein coupled receptor 109B) (G-protein coupled receptor HM74) (G-protein coupled receptor HM74B) (Niacin receptor 2) (Nicotinic acid receptor 2)	HCAR3 GPR109B HCA3 HM74B NIACR2	Homo sapiens (Human)	387
P51582	P2RY4_HUMAN	reviewed	P2Y purinoceptor 4 (P2Y4) (P2P) (Uridine nucleotide receptor) (UNR)	P2RY4 NRU	Homo sapiens (Human)	365
Q15077	P2RY6_HUMAN	reviewed	P2Y purinoceptor 6 (P2Y6)	P2RY6 PP2891	Homo sapiens (Human)	328
Q63384	NTR2_RAT	reviewed	Neurotensin receptor type 2 (NT-R-2) (NTR2) (High-affinity levocabastine-sensitive neurotensin receptor)	Ntsr2 Ntr2	Rattus norvegicus (Rat)	416
P32304	5HT7R_MOUSE	reviewed	5-hydroxytryptamine receptor 7 (5-HT-7) (5-HT7) (5-HT-X) (Serotonin receptor 7)	Htr7	Mus musculus (Mouse)	448
P21918	DRD5_HUMAN	reviewed	D(1B) dopamine receptor (D(5) dopamine receptor) (D1beta dopamine receptor) (Dopamine D5 receptor)	DRD5 DRD1B DRD1L2	Homo sapiens (Human)	477
P97583	BKRB1_RAT	reviewed	B1 bradykinin receptor (B1R) (BK-1 receptor) (Kinin B1 receptor) (KB1)	Bdkrb1 B1bkr Bkr	Rattus norvegicus (Rat)	337
P51682	CCR5_MOUSE	reviewed	C-C chemokine receptor type 5 (C-C CKR-5) (CC-CKR-5) (CCR-5) (MIP-1 alpha receptor) (CD antigen CD195)	Ccr5 Cmkbr5	Mus musculus (Mouse)	354
Q9EP66	HCAR2_MOUSE	reviewed	Hydroxycarboxylic acid receptor 2 (G-protein coupled receptor 109) (G-protein coupled receptor 109A) (G-protein coupled receptor HM74) (Niacin receptor 1) (Nicotinic acid receptor) (Protein PUMA-G)	Hcar2 Gpr109 Gpr109a Gpr109b Niacr1 Pumag	Mus musculus (Mouse)	360
Q9JI35	HRH3_CAVPO	reviewed	Histamine H3 receptor (H3R) (HH3R)	HRH3	Cavia porcellus (Guinea pig)	445
O88319	NTR1_MOUSE	reviewed	Neurotensin receptor type 1 (NT-R-1) (NTR1)	Ntsr1 Ntsr	Mus musculus (Mouse)	424
P58406	HRH3_MOUSE	reviewed	Histamine H3 receptor (H3R) (HH3R)	Hrh3	Mus musculus (Mouse)	445
Q62805	GALR1_RAT	reviewed	Galanin receptor type 1 (GAL1-R) (GALR-1)	Galr1 Galnr Galnr1	Rattus norvegicus (Rat)	346
Q9NPC1	LT4R2_HUMAN	reviewed	Leukotriene B4 receptor 2 (LTB4-R 2) (LTB4-R2) (LTB4 receptor JULF2) (Leukotriene B4 receptor BLT2) (Seven transmembrane receptor BLTR2)	LTB4R2 BLT2R BLTR2	Homo sapiens (Human)	389
Q99P50	GHSR_MOUSE	reviewed	Growth hormone secretagogue receptor type 1 (GHS-R) (GH-releasing peptide receptor) (GHRP) (Ghrelin receptor)	Ghsr	Mus musculus (Mouse)	364
Q61616	DRD1_MOUSE	reviewed	D(1A) dopamine receptor (Dopamine D1 receptor)	Drd1 Drd1a Gpcr15	Mus musculus (Mouse)	446
P30548	NK1R_MOUSE	reviewed	Substance-P receptor (SPR) (NK-1 receptor) (NK-1R) (Tachykinin receptor 1)	Tacr1 Tac1r	Mus musculus (Mouse)	407
P30935	SSR3_MOUSE	reviewed	Somatostatin receptor type 3 (SS-3-R) (SS3-R) (SS3R) (SSR-28)	Sstr3 Smstr3	Mus musculus (Mouse)	428
P37289	PF2R_BOVIN	reviewed	Prostaglandin F2-alpha receptor (PGF receptor) (PGF2-alpha receptor) (Prostanoid FP receptor)	PTGFR	Bos taurus (Bovine)	362
P32240	PE2R4_MOUSE	reviewed	Prostaglandin E2 receptor EP4 subtype (PGE receptor EP4 subtype) (PGE2 receptor EP4 subtype) (Prostanoid EP4 receptor)	Ptger4 Ptgerep4	Mus musculus (Mouse)	513
P35375	PE2R1_MOUSE	reviewed	Prostaglandin E2 receptor EP1 subtype (PGE receptor EP1 subtype) (PGE2 receptor EP1 subtype) (Prostanoid EP1 receptor)	Ptger1 Ptgerep1	Mus musculus (Mouse)	405
Q62053	PE2R2_MOUSE	reviewed	Prostaglandin E2 receptor EP2 subtype (PGE receptor EP2 subtype) (PGE2 receptor EP2 subtype) (Prostanoid EP2 receptor)	Ptger2 Ptgerep2	Mus musculus (Mouse)	362
P35363	5HT2A_MOUSE	reviewed	5-hydroxytryptamine receptor 2A (5-HT-2) (5-HT-2A) (Serotonin receptor 2A)	Htr2a Htr2	Mus musculus (Mouse)	471
Q02152	5HT2B_MOUSE	reviewed	5-hydroxytryptamine receptor 2B (5-HT-2B) (5-HT2B) (5-HT-2F) (NP75 protein) (Serotonin receptor 2B)	Htr2b	Mus musculus (Mouse)	479
P18841	ADA1B_MESAU	reviewed	Alpha-1B adrenergic receptor (Alpha-1B adrenoreceptor) (Alpha-1B adrenoceptor)	ADRA1B	Mesocricetus auratus (Golden hamster)	515
P70597	PE2R1_RAT	reviewed	Prostaglandin E2 receptor EP1 subtype (PGE receptor EP1 subtype) (PGE2 receptor EP1 subtype) (Prostanoid EP1 receptor)	Ptger1	Rattus norvegicus (Rat)	405
P32244	MC3R_RAT	reviewed	Melanocortin receptor 3 (MC3-R)	Mc3r	Rattus norvegicus (Rat)	323
P35345	MC5R_RAT	reviewed	Melanocortin receptor 5 (MC5-R)	Mc5r	Rattus norvegicus (Rat)	325
P23945	FSHR_HUMAN	reviewed	Follicle-stimulating hormone receptor (FSH-R) (Follitropin receptor)	FSHR LGR1	Homo sapiens (Human)	695
Q60612	AA1R_MOUSE	reviewed	Adenosine receptor A1	Adora1	Mus musculus (Mouse)	326
Q60613	AA2AR_MOUSE	reviewed	Adenosine receptor A2a	Adora2a	Mus musculus (Mouse)	410
Q61618	AA3R_MOUSE	reviewed	Adenosine receptor A3 (A3AR)	Adora3 Gpcr2	Mus musculus (Mouse)	319
Q91ZY2	HRH4_MOUSE	reviewed	Histamine H4 receptor (H4R) (HH4R)	Hrh4	Mus musculus (Mouse)	391
Q9BDQ5	BKRB1_CANLF	reviewed	B1 bradykinin receptor (B1R) (BK-1 receptor)	BDKRB1	Canis lupus familiaris (Dog) (Canis familiaris)	350
Q29010	EDNRA_PIG	reviewed	Endothelin-1 receptor (Endothelin A receptor) (ET-A) (ET-AR)	EDNRA	Sus scrofa (Pig)	427
P32248	CCR7_HUMAN	reviewed	C-C chemokine receptor type 7 (C-C CKR-7) (CC-CKR-7) (CCR-7) (BLR2) (CDw197) (Epstein-Barr virus-induced G-protein coupled receptor 1) (EBI1) (EBV-induced G-protein coupled receptor 1) (MIP-3 beta receptor) (CD antigen CD197)	CCR7 CMKBR7 EBI1 EVI1	Homo sapiens (Human)	378
P13500	CCL2_HUMAN	reviewed	C-C motif chemokine 2 (HC11) (Monocyte chemoattractant protein 1) (Monocyte chemotactic and activating factor) (MCAF) (Monocyte chemotactic protein 1) (MCP-1) (Monocyte secretory protein JE) (Small-inducible cytokine A2)	CCL2 MCP1 SCYA2	Homo sapiens (Human)	99
P30550	GRPR_HUMAN	reviewed	Gastrin-releasing peptide receptor (GRP-R) (GRP-preferring bombesin receptor)	GRPR	Homo sapiens (Human)	384
Q6Y1R5	OXGR1_RAT	reviewed	2-oxoglutarate receptor 1 (Alpha-ketoglutarate receptor 1) (G-protein coupled receptor 80) (P2Y purinoceptor 15) (P2Y15)	Oxgr1 Gpr80 P2y15	Rattus norvegicus (Rat)	337
P32211	ACM4_MOUSE	reviewed	Muscarinic acetylcholine receptor M4 (Mm4 mAChR)	Chrm4 Chrm-4	Mus musculus (Mouse)	479
Q920H4	ACM5_MOUSE	reviewed	Muscarinic acetylcholine receptor M5	Chrm5	Mus musculus (Mouse)	532
Q9ERZ3	ACM3_MOUSE	reviewed	Muscarinic acetylcholine receptor M3 (Mm3 mAChR)	Chrm3 Chrm-3	Mus musculus (Mouse)	589
Q9BDS8	CCR3_MACFA	reviewed	C-C chemokine receptor type 3 (C-C CKR-3) (CC-CKR-3) (CCR-3) (CCR3) (CKR3) (CD antigen CD193)	CCR3 CMKBR3	Macaca fascicularis (Crab-eating macaque) (Cynomolgus monkey)	355
P35383	P2RY2_MOUSE	reviewed	P2Y purinoceptor 2 (P2Y2) (ATP receptor) (P2U purinoceptor 1) (P2U1) (Purinergic receptor)	P2ry2 P2ru1	Mus musculus (Mouse)	373
P04274	ADRB2_MESAU	reviewed	Beta-2 adrenergic receptor (Beta-2 adrenoreceptor) (Beta-2 adrenoceptor)	ADRB2	Mesocricetus auratus (Golden hamster)	418
Q5KSK8	CXCR3_CANLF	reviewed	C-X-C chemokine receptor type 3 (CXC-R3) (CXCR-3) (Interferon-inducible protein 10 receptor) (IP-10 receptor) (CD antigen CD183)	CXCR3	Canis lupus familiaris (Dog) (Canis familiaris)	365
Q923Y9	TAAR1_RAT	reviewed	Trace amine-associated receptor 1 (TaR-1) (Trace amine receptor 1)	Taar1 Ta1 Tar1 Trar1	Rattus norvegicus (Rat)	332
P20789	NTR1_RAT	reviewed	Neurotensin receptor type 1 (NT-R-1) (NTR1) (High-affinity levocabastine-insensitive neurotensin receptor) (NTRH)	Ntsr1 Ntsr	Rattus norvegicus (Rat)	424
Q63371	P2RY6_RAT	reviewed	P2Y purinoceptor 6 (P2Y6)	P2ry6	Rattus norvegicus (Rat)	328
P52702	DRD2_CHLAE	reviewed	D(2) dopamine receptor (Dopamine D2 receptor)	DRD2	Chlorocebus aethiops (Green monkey) (Cercopithecus aethiops)	443
P69332	US28_HCMVA	reviewed	G-protein coupled receptor homolog US28 (HHRF3)	US28	Human cytomegalovirus (strain AD169) (HHV-5) (Human herpesvirus 5)	354
P51436	DRD4_MOUSE	reviewed	D(4) dopamine receptor (D(2C) dopamine receptor) (Dopamine D4 receptor)	Drd4	Mus musculus (Mouse)	387
P48974	V1BR_RAT	reviewed	Vasopressin V1b receptor (V1bR) (AVPR V1b) (AVPR V3) (Antidiuretic hormone receptor 1b) (Vasopressin V3 receptor)	Avpr1b	Rattus norvegicus (Rat)	425
P30552	GASR_CANLF	reviewed	Gastrin/cholecystokinin type B receptor (CCK-B receptor) (CCK-BR) (Cholecystokinin-2 receptor) (CCK2-R)	CCKBR	Canis lupus familiaris (Dog) (Canis familiaris)	453
O54814	CCR3_RAT	reviewed	C-C chemokine receptor type 3 (C-C CKR-3) (CC-CKR-3) (CCR-3) (CCR3) (CKR3) (CD antigen CD193)	Ccr3 Cmkbr3	Rattus norvegicus (Rat)	359
Q5DUB1	NK1R_MERUN	reviewed	Substance-P receptor (SPR) (NK-1 receptor) (NK-1R) (Tachykinin receptor 1)	TACR1	Meriones unguiculatus (Mongolian jird) (Mongolian gerbil)	407
O08565	CXCR4_RAT	reviewed	C-X-C chemokine receptor type 4 (CXC-R4) (CXCR-4) (Fusin) (Leukocyte-derived seven transmembrane domain receptor) (LESTR) (Stromal cell-derived factor 1 receptor) (SDF-1 receptor) (CD antigen CD184)	Cxcr4 Cmkar4	Rattus norvegicus (Rat)	349
P06199	ACM2_PIG	reviewed	Muscarinic acetylcholine receptor M2	CHRM2	Sus scrofa (Pig)	466
Q96G91	P2Y11_HUMAN	reviewed	P2Y purinoceptor 11 (P2Y11)	P2RY11	Homo sapiens (Human)	374
Q61614	EDNRA_MOUSE	reviewed	Endothelin-1 receptor (Endothelin A receptor) (ET-A) (ET-AR)	Ednra Gpcr10	Mus musculus (Mouse)	427
P48302	EDNRB_MOUSE	reviewed	Endothelin B receptor (ET-B) (ET-BR) (Endothelin receptor non-selective type)	Ednrb	Mus musculus (Mouse)	442
Q9MYW9	OPRM_MACMU	reviewed	Mu-type opioid receptor (M-OR-1) (MOR-1)	OPRM1 MOR1	Macaca mulatta (Rhesus macaque)	400
P30555	AGTR1_PIG	reviewed	Type-1 angiotensin II receptor (Angiotensin II type-1 receptor) (AT1)	AGTR1	Sus scrofa (Pig)	359
Q61224	5HT1D_MOUSE	reviewed	5-hydroxytryptamine receptor 1D (5-HT-1D) (5-HT1D) (Serotonin receptor 1D)	Htr1d Gpcr14	Mus musculus (Mouse)	374
P30680	SSR2_RAT	reviewed	Somatostatin receptor type 2 (SS-2-R) (SS2-R) (SS2R) (SRIF-1)	Sstr2	Rattus norvegicus (Rat)	369
P97520	C5AR1_RAT	reviewed	C5a anaphylatoxin chemotactic receptor 1 (C5a anaphylatoxin chemotactic receptor) (C5a-R) (C5aR) (CD antigen CD88)	C5ar1 C5r1	Rattus norvegicus (Rat)	352
O54798	BRS3_MOUSE	reviewed	Bombesin receptor subtype-3 (BRS-3)	Brs3	Mus musculus (Mouse)	399
Q8K418	BRS3_RAT	reviewed	Bombesin receptor subtype-3 (BRS-3)	Brs3	Rattus norvegicus (Rat)	399
Q8K5E0	LPAR3_RAT	reviewed	Lysophosphatidic acid receptor 3 (LPA receptor 3) (LPA-3) (Lysophosphatidic acid receptor Edg-7) (snGPCR32)	Lpar3 Edg7 Lpa3	Rattus norvegicus (Rat)	354
Q99527	GPER1_HUMAN	reviewed	G-protein coupled estrogen receptor 1 (Chemoattractant receptor-like 2) (Flow-induced endothelial G-protein coupled receptor 1) (FEG-1) (G protein-coupled estrogen receptor 1) (G-protein coupled receptor 30) (GPCR-Br) (IL8-related receptor DRY12) (Lymphocyte-derived G-protein coupled receptor) (LYGPR) (Membrane estrogen receptor) (mER)	GPER1 CEPR CMKRL2 DRY12 GPER GPR30	Homo sapiens (Human)	375
Q8MJ89	MCHR1_MACMU	reviewed	Melanin-concentrating hormone receptor 1 (MCH receptor 1) (MCH-R1) (MCHR-1) (G-protein coupled receptor 24) (MCH-1R) (MCH1R) (MCHR) (Fragment)	MCHR1 GPR24	Macaca mulatta (Rhesus macaque)	388
O08858	SSR5_MOUSE	reviewed	Somatostatin receptor type 5 (SS-5-R) (SS5-R) (SS5R)	Sstr5 Smstr5	Mus musculus (Mouse)	362
P30873	SSR1_MOUSE	reviewed	Somatostatin receptor type 1 (SS-1-R) (SS1-R) (SS1R) (SRIF-2)	Sstr1 Smstr1	Mus musculus (Mouse)	391
P30875	SSR2_MOUSE	reviewed	Somatostatin receptor type 2 (SS-2-R) (SS2-R) (SS2R) (SRIF-1)	Sstr2 Smstr2 Sst2	Mus musculus (Mouse)	369
P49660	SSR4_MOUSE	reviewed	Somatostatin receptor type 4 (SS-4-R) (SS4-R) (SS4R)	Sstr4 Smstr4	Mus musculus (Mouse)	385
Q01717	TRFR_RAT	reviewed	Thyrotropin-releasing hormone receptor (TRH-R) (Thyroliberin receptor)	Trhr	Rattus norvegicus (Rat)	412
P21761	TRFR_MOUSE	reviewed	Thyrotropin-releasing hormone receptor (TRH-R) (Thyroliberin receptor)	Trhr	Mus musculus (Mouse)	393
P34981	TRFR_HUMAN	reviewed	Thyrotropin-releasing hormone receptor (TRH-R) (Thyroliberin receptor)	TRHR	Homo sapiens (Human)	398
P46002	PTAFR_RAT	reviewed	Platelet-activating factor receptor (PAF-R) (PAFr)	Ptafr	Rattus norvegicus (Rat)	341
P22888	LSHR_HUMAN	reviewed	Lutropin-choriogonadotropic hormone receptor (LH/CG-R) (Luteinizing hormone receptor) (LHR) (LSH-R)	LHCGR LCGR LGR2 LHRHR	Homo sapiens (Human)	699
P46092	CCR10_HUMAN	reviewed	C-C chemokine receptor type 10 (C-C CKR-10) (CC-CKR-10) (CCR-10) (G-protein coupled receptor 2)	CCR10 GPR2	Homo sapiens (Human)	362
P33766	FPR1_MOUSE	reviewed	fMet-Leu-Phe receptor (fMLP receptor) (N-formyl peptide receptor) (FPR) (N-formylpeptide chemoattractant receptor)	Fpr1	Mus musculus (Mouse)	364
P30728	DRD3_MOUSE	reviewed	D(3) dopamine receptor (Dopamine D3 receptor)	Drd3	Mus musculus (Mouse)	446
Q8BLD9	DRD5_MOUSE	reviewed	D(1B) dopamine receptor (D(5) dopamine receptor) (Dopamine D5 receptor)	Drd5	Mus musculus (Mouse)	478
O08556	CCR5_RAT	reviewed	C-C chemokine receptor type 5 (C-C CKR-5) (CC-CKR-5) (CCR-5) (MIP-1 alpha receptor) (CD antigen CD195)	Ccr5 Cmkbr5	Rattus norvegicus (Rat)	354
Q1ZY22	CCR5_RABIT	reviewed	C-C chemokine receptor type 5 (C-C CKR-5) (CC-CKR-5) (CCR-5) (MIP-1 alpha receptor) (CD antigen CD195)	CCR5 CMKBR5	Oryctolagus cuniculus (Rabbit)	352
P02699	OPSD_BOVIN	reviewed	Rhodopsin	RHO	Bos taurus (Bovine)	348
O95665	NTR2_HUMAN	reviewed	Neurotensin receptor type 2 (NT-R-2) (NTR2) (Levocabastine-sensitive neurotensin receptor)	NTSR2	Homo sapiens (Human)	410
P13501	CCL5_HUMAN	reviewed	C-C motif chemokine 5 (EoCP) (Eosinophil chemotactic cytokine) (SIS-delta) (Small-inducible cytokine A5) (T cell-specific protein P228) (TCP228) (T-cell-specific protein RANTES) [Cleaved into: RANTES(3-68); RANTES(4-68)]	CCL5 D17S136E SCYA5	Homo sapiens (Human)	91
P51686	CCR9_HUMAN	reviewed	C-C chemokine receptor type 9 (C-C CKR-9) (CC-CKR-9) (CCR-9) (G-protein coupled receptor 28) (GPR-9-6) (CD antigen CDw199)	CCR9 GPR28	Homo sapiens (Human)	369
P06239	LCK_HUMAN	reviewed	Tyrosine-protein kinase Lck (EC 2.7.10.2) (Leukocyte C-terminal Src kinase) (LSK) (Lymphocyte cell-specific protein-tyrosine kinase) (Protein YT16) (Proto-oncogene Lck) (T cell-specific protein-tyrosine kinase) (p56-LCK)	LCK	Homo sapiens (Human)	509
P00533	EGFR_HUMAN	reviewed	Epidermal growth factor receptor (EC 2.7.10.1) (Proto-oncogene c-ErbB-1) (Receptor tyrosine-protein kinase erbB-1)	EGFR ERBB ERBB1 HER1	Homo sapiens (Human)	1210
P15056	BRAF_HUMAN	reviewed	Serine/threonine-protein kinase B-raf (EC 2.7.11.1) (Proto-oncogene B-Raf) (p94) (v-Raf murine sarcoma viral oncogene homolog B1)	BRAF BRAF1 RAFB1	Homo sapiens (Human)	766
P35968	VGFR2_HUMAN	reviewed	Vascular endothelial growth factor receptor 2 (VEGFR-2) (EC 2.7.10.1) (Fetal liver kinase 1) (FLK-1) (Kinase insert domain receptor) (KDR) (Protein-tyrosine kinase receptor flk-1) (CD antigen CD309)	KDR FLK1 VEGFR2	Homo sapiens (Human)	1356
Q15139	KPCD1_HUMAN	reviewed	Serine/threonine-protein kinase D1 (EC 2.7.11.13) (Protein kinase C mu type) (Protein kinase D) (nPKC-D1) (nPKC-mu)	PRKD1 PKD PKD1 PRKCM	Homo sapiens (Human)	912
Q07912	ACK1_HUMAN	reviewed	Activated CDC42 kinase 1 (ACK-1) (EC 2.7.10.2) (EC 2.7.11.1) (Tyrosine kinase non-receptor protein 2)	TNK2 ACK1	Homo sapiens (Human)	1038
P09581	CSF1R_MOUSE	reviewed	Macrophage colony-stimulating factor 1 receptor (CSF-1 receptor) (CSF-1-R) (CSF-1R) (M-CSF-R) (EC 2.7.10.1) (Proto-oncogene c-Fms) (CD antigen CD115)	Csf1r Csfmr Fms	Mus musculus (Mouse)	977
P47811	MK14_MOUSE	reviewed	Mitogen-activated protein kinase 14 (MAP kinase 14) (MAPK 14) (EC 2.7.11.24) (CRK1) (Mitogen-activated protein kinase p38 alpha) (MAP kinase p38 alpha)	Mapk14 Crk1 Csbp1 Csbp2	Mus musculus (Mouse)	360
P00523	SRC_CHICK	reviewed	Proto-oncogene tyrosine-protein kinase Src (EC 2.7.10.2) (Proto-oncogene c-Src) (pp60c-src) (p60-Src)	SRC	Gallus gallus (Chicken)	533
Q08881	ITK_HUMAN	reviewed	Tyrosine-protein kinase ITK/TSK (EC 2.7.10.2) (Interleukin-2-inducible T-cell kinase) (IL-2-inducible T-cell kinase) (Kinase EMT) (T-cell-specific kinase) (Tyrosine-protein kinase Lyk)	ITK EMT LYK	Homo sapiens (Human)	620
O14920	IKKB_HUMAN	reviewed	Inhibitor of nuclear factor kappa-B kinase subunit beta (I-kappa-B-kinase beta) (IKK-B) (IKK-beta) (IkBKB) (EC 2.7.11.10) (I-kappa-B kinase 2) (IKK2) (Nuclear factor NF-kappa-B inhibitor kinase beta) (NFKBIKB)	IKBKB IKKB	Homo sapiens (Human)	756
P04626	ERBB2_HUMAN	reviewed	Receptor tyrosine-protein kinase erbB-2 (EC 2.7.10.1) (Metastatic lymph node gene 19 protein) (MLN 19) (Proto-oncogene Neu) (Proto-oncogene c-ErbB-2) (Tyrosine kinase-type cell surface receptor HER2) (p185erbB2) (CD antigen CD340)	ERBB2 HER2 MLN19 NEU NGL	Homo sapiens (Human)	1255
P08069	IGF1R_HUMAN	reviewed	Insulin-like growth factor 1 receptor (EC 2.7.10.1) (Insulin-like growth factor I receptor) (IGF-I receptor) (CD antigen CD221) [Cleaved into: Insulin-like growth factor 1 receptor alpha chain; Insulin-like growth factor 1 receptor beta chain]	IGF1R	Homo sapiens (Human)	1367
O75116	ROCK2_HUMAN	reviewed	Rho-associated protein kinase 2 (EC 2.7.11.1) (Rho kinase 2) (Rho-associated, coiled-coil-containing protein kinase 2) (Rho-associated, coiled-coil-containing protein kinase II) (ROCK-II) (p164 ROCK-2)	ROCK2 KIAA0619	Homo sapiens (Human)	1388
Q13464	ROCK1_HUMAN	reviewed	Rho-associated protein kinase 1 (EC 2.7.11.1) (Renal carcinoma antigen NY-REN-35) (Rho-associated, coiled-coil-containing protein kinase 1) (Rho-associated, coiled-coil-containing protein kinase I) (ROCK-I) (p160 ROCK-1) (p160ROCK)	ROCK1	Homo sapiens (Human)	1354
P04049	RAF1_HUMAN	reviewed	RAF proto-oncogene serine/threonine-protein kinase (EC 2.7.11.1) (Proto-oncogene c-RAF) (cRaf) (Raf-1)	RAF1 RAF	Homo sapiens (Human)	648
O14578	CTRO_HUMAN	reviewed	Citron Rho-interacting kinase (CRIK) (EC 2.7.11.1) (Serine/threonine-protein kinase 21)	CIT CRIK KIAA0949 STK21	Homo sapiens (Human)	2027
O14976	GAK_HUMAN	reviewed	Cyclin-G-associated kinase (EC 2.7.11.1)	GAK	Homo sapiens (Human)	1311
O43353	RIPK2_HUMAN	reviewed	Receptor-interacting serine/threonine-protein kinase 2 (EC 2.7.11.1) (CARD-containing interleukin-1 beta-converting enzyme-associated kinase) (CARD-containing IL-1 beta ICE-kinase) (RIP-like-interacting CLARP kinase) (Receptor-interacting protein 2) (RIP-2) (Tyrosine-protein kinase RIPK2) (EC 2.7.10.2)	RIPK2 CARDIAK RICK RIP2 UNQ277/PRO314/PRO34092	Homo sapiens (Human)	540
O75676	KS6A4_HUMAN	reviewed	Ribosomal protein S6 kinase alpha-4 (S6K-alpha-4) (EC 2.7.11.1) (90 kDa ribosomal protein S6 kinase 4) (Nuclear mitogen- and stress-activated protein kinase 2) (Ribosomal protein kinase B) (RSKB)	RPS6KA4 MSK2	Homo sapiens (Human)	772
O94804	STK10_HUMAN	reviewed	Serine/threonine-protein kinase 10 (EC 2.7.11.1) (Lymphocyte-oriented kinase)	STK10 LOK	Homo sapiens (Human)	968
P00519	ABL1_HUMAN	reviewed	Tyrosine-protein kinase ABL1 (EC 2.7.10.2) (Abelson murine leukemia viral oncogene homolog 1) (Abelson tyrosine-protein kinase 1) (Proto-oncogene c-Abl) (p150)	ABL1 ABL JTK7	Homo sapiens (Human)	1130
P07947	YES_HUMAN	reviewed	Tyrosine-protein kinase Yes (EC 2.7.10.2) (Proto-oncogene c-Yes) (p61-Yes)	YES1 YES	Homo sapiens (Human)	543
P07948	LYN_HUMAN	reviewed	Tyrosine-protein kinase Lyn (EC 2.7.10.2) (Lck/Yes-related novel protein tyrosine kinase) (V-yes-1 Yamaguchi sarcoma viral related oncogene homolog) (p53Lyn) (p56Lyn)	LYN JTK8	Homo sapiens (Human)	512
P07949	RET_HUMAN	reviewed	Proto-oncogene tyrosine-protein kinase receptor Ret (EC 2.7.10.1) (Cadherin family member 12) (Proto-oncogene c-Ret) [Cleaved into: Soluble RET kinase fragment; Extracellular cell-membrane anchored RET cadherin 120 kDa fragment]	RET CDHF12 CDHR16 PTC RET51	Homo sapiens (Human)	1114
P08581	MET_HUMAN	reviewed	Hepatocyte growth factor receptor (HGF receptor) (EC 2.7.10.1) (HGF/SF receptor) (Proto-oncogene c-Met) (Scatter factor receptor) (SF receptor) (Tyrosine-protein kinase Met)	MET	Homo sapiens (Human)	1390
P08631	HCK_HUMAN	reviewed	Tyrosine-protein kinase HCK (EC 2.7.10.2) (Hematopoietic cell kinase) (Hemopoietic cell kinase) (p59-HCK/p60-HCK) (p59Hck) (p61Hck)	HCK	Homo sapiens (Human)	526
P09619	PGFRB_HUMAN	reviewed	Platelet-derived growth factor receptor beta (PDGF-R-beta) (PDGFR-beta) (EC 2.7.10.1) (Beta platelet-derived growth factor receptor) (Beta-type platelet-derived growth factor receptor) (CD140 antigen-like family member B) (Platelet-derived growth factor receptor 1) (PDGFR-1) (CD antigen CD140b)	PDGFRB PDGFR PDGFR1	Homo sapiens (Human)	1106
P09769	FGR_HUMAN	reviewed	Tyrosine-protein kinase Fgr (EC 2.7.10.2) (Gardner-Rasheed feline sarcoma viral (v-fgr) oncogene homolog) (Proto-oncogene c-Fgr) (p55-Fgr) (p58-Fgr) (p58c-Fgr)	FGR SRC2	Homo sapiens (Human)	529
P16234	PGFRA_HUMAN	reviewed	Platelet-derived growth factor receptor alpha (PDGF-R-alpha) (PDGFR-alpha) (EC 2.7.10.1) (Alpha platelet-derived growth factor receptor) (Alpha-type platelet-derived growth factor receptor) (CD140 antigen-like family member A) (CD140a antigen) (Platelet-derived growth factor alpha receptor) (Platelet-derived growth factor receptor 2) (PDGFR-2) (CD antigen CD140a)	PDGFRA PDGFR2 RHEPDGFRA	Homo sapiens (Human)	1089
P17948	VGFR1_HUMAN	reviewed	Vascular endothelial growth factor receptor 1 (VEGFR-1) (EC 2.7.10.1) (Fms-like tyrosine kinase 1) (FLT-1) (Tyrosine-protein kinase FRT) (Tyrosine-protein kinase receptor FLT) (FLT) (Vascular permeability factor receptor)	FLT1 FLT FRT VEGFR1	Homo sapiens (Human)	1338
P19525	E2AK2_HUMAN	reviewed	Interferon-induced, double-stranded RNA-activated protein kinase (EC 2.7.11.1) (Eukaryotic translation initiation factor 2-alpha kinase 2) (eIF-2A protein kinase 2) (Interferon-inducible RNA-dependent protein kinase) (P1/eIF-2A protein kinase) (Protein kinase RNA-activated) (PKR) (Protein kinase R) (Tyrosine-protein kinase EIF2AK2) (EC 2.7.10.2) (p68 kinase)	EIF2AK2 PKR PRKR	Homo sapiens (Human)	551
P21802	FGFR2_HUMAN	reviewed	Fibroblast growth factor receptor 2 (FGFR-2) (EC 2.7.10.1) (K-sam) (KGFR) (Keratinocyte growth factor receptor) (CD antigen CD332)	FGFR2 BEK KGFR KSAM	Homo sapiens (Human)	821
P29320	EPHA3_HUMAN	reviewed	Ephrin type-A receptor 3 (EC 2.7.10.1) (EPH-like kinase 4) (EK4) (hEK4) (HEK) (Human embryo kinase) (Tyrosine-protein kinase TYRO4) (Tyrosine-protein kinase receptor ETK1) (Eph-like tyrosine kinase 1)	EPHA3 ETK ETK1 HEK TYRO4	Homo sapiens (Human)	983
P29322	EPHA8_HUMAN	reviewed	Ephrin type-A receptor 8 (EC 2.7.10.1) (EPH- and ELK-related kinase) (EPH-like kinase 3) (EK3) (hEK3) (Tyrosine-protein kinase receptor EEK)	EPHA8 EEK HEK3 KIAA1459	Homo sapiens (Human)	1005
P29376	LTK_HUMAN	reviewed	Leukocyte tyrosine kinase receptor (EC 2.7.10.1) (Protein tyrosine kinase 1)	LTK TYK1	Homo sapiens (Human)	864
P31152	MK04_HUMAN	reviewed	Mitogen-activated protein kinase 4 (MAP kinase 4) (MAPK 4) (EC 2.7.11.24) (Extracellular signal-regulated kinase 4) (ERK-4) (MAP kinase isoform p63) (p63-MAPK)	MAPK4 ERK4 PRKM4	Homo sapiens (Human)	587
P35590	TIE1_HUMAN	reviewed	Tyrosine-protein kinase receptor Tie-1 (EC 2.7.10.1)	TIE1 TIE	Homo sapiens (Human)	1138
P35916	VGFR3_HUMAN	reviewed	Vascular endothelial growth factor receptor 3 (VEGFR-3) (EC 2.7.10.1) (Fms-like tyrosine kinase 4) (FLT-4) (Tyrosine-protein kinase receptor FLT4)	FLT4 VEGFR3	Homo sapiens (Human)	1363
P42684	ABL2_HUMAN	reviewed	Abelson tyrosine-protein kinase 2 (EC 2.7.10.2) (Abelson murine leukemia viral oncogene homolog 2) (Abelson-related gene protein) (Tyrosine-protein kinase ARG)	ABL2 ABLL ARG	Homo sapiens (Human)	1182
P42685	FRK_HUMAN	reviewed	Tyrosine-protein kinase FRK (EC 2.7.10.2) (FYN-related kinase) (Nuclear tyrosine protein kinase RAK) (Protein-tyrosine kinase 5)	FRK PTK5 RAK	Homo sapiens (Human)	505
P45984	MK09_HUMAN	reviewed	Mitogen-activated protein kinase 9 (MAP kinase 9) (MAPK 9) (EC 2.7.11.24) (JNK-55) (Stress-activated protein kinase 1a) (SAPK1a) (Stress-activated protein kinase JNK2) (c-Jun N-terminal kinase 2)	MAPK9 JNK2 PRKM9 SAPK1A	Homo sapiens (Human)	424
P48730	KC1D_HUMAN	reviewed	Casein kinase I isoform delta (CKI-delta) (CKId) (EC 2.7.11.1) (Tau-protein kinase CSNK1D) (EC 2.7.11.26)	CSNK1D HCKID	Homo sapiens (Human)	415
P51451	BLK_HUMAN	reviewed	Tyrosine-protein kinase Blk (EC 2.7.10.2) (B lymphocyte kinase) (p55-Blk)	BLK	Homo sapiens (Human)	505
P52333	JAK3_HUMAN	reviewed	Tyrosine-protein kinase JAK3 (EC 2.7.10.2) (Janus kinase 3) (JAK-3) (Leukocyte janus kinase) (L-JAK)	JAK3	Homo sapiens (Human)	1124
Q06418	TYRO3_HUMAN	reviewed	Tyrosine-protein kinase receptor TYRO3 (EC 2.7.10.1) (Tyrosine-protein kinase BYK) (Tyrosine-protein kinase DTK) (Tyrosine-protein kinase RSE) (Tyrosine-protein kinase SKY) (Tyrosine-protein kinase TIF)	TYRO3 BYK DTK RSE SKY TIF	Homo sapiens (Human)	890
Q08345	DDR1_HUMAN	reviewed	Epithelial discoidin domain-containing receptor 1 (Epithelial discoidin domain receptor 1) (EC 2.7.10.1) (CD167 antigen-like family member A) (Cell adhesion kinase) (Discoidin receptor tyrosine kinase) (HGK2) (Mammary carcinoma kinase 10) (MCK-10) (Protein-tyrosine kinase 3A) (Protein-tyrosine kinase RTK-6) (TRK E) (Tyrosine kinase DDR) (Tyrosine-protein kinase CAK) (CD antigen CD167a)	DDR1 CAK EDDR1 NEP NTRK4 PTK3A RTK6 TRKE	Homo sapiens (Human)	913
Q09013	DMPK_HUMAN	reviewed	Myotonin-protein kinase (MT-PK) (EC 2.7.11.1) (DM-kinase) (DMK) (DM1 protein kinase) (DMPK) (Myotonic dystrophy protein kinase)	DMPK DM1PK MDPK	Homo sapiens (Human)	629
Q13470	TNK1_HUMAN	reviewed	Non-receptor tyrosine-protein kinase TNK1 (EC 2.7.10.2) (CD38 negative kinase 1)	TNK1	Homo sapiens (Human)	666
Q15303	ERBB4_HUMAN	reviewed	Receptor tyrosine-protein kinase erbB-4 (EC 2.7.10.1) (Proto-oncogene-like protein c-ErbB-4) (Tyrosine kinase-type cell surface receptor HER4) (p180erbB4) [Cleaved into: ERBB4 intracellular domain (4ICD) (E4ICD) (s80HER4)]	ERBB4 HER4	Homo sapiens (Human)	1308
Q15375	EPHA7_HUMAN	reviewed	Ephrin type-A receptor 7 (EC 2.7.10.1) (EPH homology kinase 3) (EHK-3) (EPH-like kinase 11) (EK11) (hEK11)	EPHA7 EHK3 HEK11	Homo sapiens (Human)	998
Q2M2I8	AAK1_HUMAN	reviewed	AP2-associated protein kinase 1 (EC 2.7.11.1) (Adaptor-associated kinase 1)	AAK1 KIAA1048	Homo sapiens (Human)	961
Q3U3Q1	ULK3_MOUSE	reviewed	Serine/threonine-protein kinase ULK3 (EC 2.7.11.1) (Unc-51-like kinase 3)	Ulk3	Mus musculus (Mouse)	472
Q59H18	TNI3K_HUMAN	reviewed	Serine/threonine-protein kinase TNNI3K (EC 2.7.11.1) (Cardiac ankyrin repeat kinase) (Cardiac troponin I-interacting kinase) (TNNI3-interacting kinase)	TNNI3K CARK	Homo sapiens (Human)	835
Q6DT37	MRCKG_HUMAN	reviewed	Serine/threonine-protein kinase MRCK gamma (EC 2.7.11.1) (CDC42-binding protein kinase gamma) (DMPK-like gamma) (Myotonic dystrophy kinase-related CDC42-binding kinase gamma) (MRCK gamma) (MRCKG) (Myotonic dystrophy protein kinase-like gamma) (Myotonic dystrophy protein kinase-like alpha)	CDC42BPG DMPK2	Homo sapiens (Human)	1551
Q96D53	ADCK4_HUMAN	reviewed	AarF domain-containing protein kinase 4 (EC 2.7.11.-)	ADCK4	Homo sapiens (Human)	544
Q96GD4	AURKB_HUMAN	reviewed	Aurora kinase B (EC 2.7.11.1) (Aurora 1) (Aurora- and IPL1-like midbody-associated protein 1) (AIM-1) (Aurora/IPL1-related kinase 2) (ARK-2) (Aurora-related kinase 2) (STK-1) (Serine/threonine-protein kinase 12) (Serine/threonine-protein kinase 5) (Serine/threonine-protein kinase aurora-B)	AURKB AIK2 AIM1 AIRK2 ARK2 STK1 STK12 STK5	Homo sapiens (Human)	344
Q9BUB5	MKNK1_HUMAN	reviewed	MAP kinase-interacting serine/threonine-protein kinase 1 (EC 2.7.11.1) (MAP kinase signal-integrating kinase 1) (MAPK signal-integrating kinase 1) (Mnk1)	MKNK1 MNK1	Homo sapiens (Human)	465
Q9H1R3	MYLK2_HUMAN	reviewed	Myosin light chain kinase 2, skeletal/cardiac muscle (MLCK2) (EC 2.7.11.18)	MYLK2	Homo sapiens (Human)	596
Q9H2G2	SLK_HUMAN	reviewed	STE20-like serine/threonine-protein kinase (STE20-like kinase) (hSLK) (EC 2.7.11.1) (CTCL tumor antigen se20-9) (STE20-related serine/threonine-protein kinase) (STE20-related kinase) (Serine/threonine-protein kinase 2)	SLK KIAA0204 STK2	Homo sapiens (Human)	1235
Q9HBH9	MKNK2_HUMAN	reviewed	MAP kinase-interacting serine/threonine-protein kinase 2 (EC 2.7.11.1) (MAP kinase signal-integrating kinase 2) (MAPK signal-integrating kinase 2) (Mnk2)	MKNK2 GPRK7 MNK2	Homo sapiens (Human)	465
Q9NSY1	BMP2K_HUMAN	reviewed	BMP-2-inducible protein kinase (BIKe) (EC 2.7.11.1)	BMP2K BIKE HRIHFB2017	Homo sapiens (Human)	1161
Q9P2K8	E2AK4_HUMAN	reviewed	eIF-2-alpha kinase GCN2 (EC 2.7.11.1) (Eukaryotic translation initiation factor 2-alpha kinase 4) (GCN2-like protein)	EIF2AK4 GCN2 KIAA1338	Homo sapiens (Human)	1649
Q9UF33	EPHA6_HUMAN	reviewed	Ephrin type-A receptor 6 (EC 2.7.10.1) (EPH homology kinase 2) (EHK-2) (EPH-like kinase 12) (EK12)	EPHA6 EHK2 HEK12	Homo sapiens (Human)	1036
Q9UM73	ALK_HUMAN	reviewed	ALK tyrosine kinase receptor (EC 2.7.10.1) (Anaplastic lymphoma kinase) (CD antigen CD246)	ALK	Homo sapiens (Human)	1620
Q9UQB9	AURKC_HUMAN	reviewed	Aurora kinase C (EC 2.7.11.1) (Aurora 3) (Aurora/IPL1-related kinase 3) (ARK-3) (Aurora-related kinase 3) (Aurora/IPL1/Eg2 protein 2) (Serine/threonine-protein kinase 13) (Serine/threonine-protein kinase aurora-C)	AURKC AIE2 AIK3 AIRK3 ARK3 STK13	Homo sapiens (Human)	309
Q06187	BTK_HUMAN	reviewed	Tyrosine-protein kinase BTK (EC 2.7.10.2) (Agammaglobulinemia tyrosine kinase) (ATK) (B-cell progenitor kinase) (BPK) (Bruton tyrosine kinase)	BTK AGMX1 ATK BPK	Homo sapiens (Human)	659
P36888	FLT3_HUMAN	reviewed	Receptor-type tyrosine-protein kinase FLT3 (EC 2.7.10.1) (FL cytokine receptor) (Fetal liver kinase-2) (FLK-2) (Fms-like tyrosine kinase 3) (FLT-3) (Stem cell tyrosine kinase 1) (STK-1) (CD antigen CD135)	FLT3 CD135 FLK2 STK1	Homo sapiens (Human)	993
P33981	TTK_HUMAN	reviewed	Dual specificity protein kinase TTK (EC 2.7.12.1) (Phosphotyrosine picked threonine-protein kinase) (PYT)	TTK MPS1 MPS1L1	Homo sapiens (Human)	857
P53350	PLK1_HUMAN	reviewed	Serine/threonine-protein kinase PLK1 (EC 2.7.11.21) (Polo-like kinase 1) (PLK-1) (Serine/threonine-protein kinase 13) (STPK13)	PLK1 PLK	Homo sapiens (Human)	603
Q02763	TIE2_HUMAN	reviewed	Angiopoietin-1 receptor (EC 2.7.10.1) (Endothelial tyrosine kinase) (Tunica interna endothelial cell kinase) (Tyrosine kinase with Ig and EGF homology domains-2) (Tyrosine-protein kinase receptor TEK) (Tyrosine-protein kinase receptor TIE-2) (hTIE2) (p140 TEK) (CD antigen CD202b)	TEK TIE2 VMCM VMCM1	Homo sapiens (Human)	1124
P28482	MK01_HUMAN	reviewed	Mitogen-activated protein kinase 1 (MAP kinase 1) (MAPK 1) (EC 2.7.11.24) (ERT1) (Extracellular signal-regulated kinase 2) (ERK-2) (MAP kinase isoform p42) (p42-MAPK) (Mitogen-activated protein kinase 2) (MAP kinase 2) (MAPK 2)	MAPK1 ERK2 PRKM1 PRKM2	Homo sapiens (Human)	360
Q02750	MP2K1_HUMAN	reviewed	Dual specificity mitogen-activated protein kinase kinase 1 (MAP kinase kinase 1) (MAPKK 1) (MKK1) (EC 2.7.12.2) (ERK activator kinase 1) (MAPK/ERK kinase 1) (MEK 1)	MAP2K1 MEK1 PRKMK1	Homo sapiens (Human)	393
P53779	MK10_HUMAN	reviewed	Mitogen-activated protein kinase 10 (MAP kinase 10) (MAPK 10) (EC 2.7.11.24) (MAP kinase p49 3F12) (Stress-activated protein kinase 1b) (SAPK1b) (Stress-activated protein kinase JNK3) (c-Jun N-terminal kinase 3)	MAPK10 JNK3 JNK3A PRKM10 SAPK1B	Homo sapiens (Human)	464
Q16539	MK14_HUMAN	reviewed	Mitogen-activated protein kinase 14 (MAP kinase 14) (MAPK 14) (EC 2.7.11.24) (Cytokine suppressive anti-inflammatory drug-binding protein) (CSAID-binding protein) (CSBP) (MAP kinase MXI2) (MAX-interacting protein 2) (Mitogen-activated protein kinase p38 alpha) (MAP kinase p38 alpha) (Stress-activated protein kinase 2a) (SAPK2a)	MAPK14 CSBP CSBP1 CSBP2 CSPB1 MXI2 SAPK2A	Homo sapiens (Human)	360
P12931	SRC_HUMAN	reviewed	Proto-oncogene tyrosine-protein kinase Src (EC 2.7.10.2) (Proto-oncogene c-Src) (pp60c-src) (p60-Src)	SRC SRC1	Homo sapiens (Human)	536
P06493	CDK1_HUMAN	reviewed	Cyclin-dependent kinase 1 (CDK1) (EC 2.7.11.22) (EC 2.7.11.23) (Cell division control protein 2 homolog) (Cell division protein kinase 1) (p34 protein kinase)	CDK1 CDC2 CDC28A CDKN1 P34CDC2	Homo sapiens (Human)	297
P04629	NTRK1_HUMAN	reviewed	High affinity nerve growth factor receptor (EC 2.7.10.1) (Neurotrophic tyrosine kinase receptor type 1) (TRK1-transforming tyrosine kinase protein) (Tropomyosin-related kinase A) (Tyrosine kinase receptor) (Tyrosine kinase receptor A) (Trk-A) (gp140trk) (p140-TrkA)	NTRK1 MTC TRK TRKA	Homo sapiens (Human)	796
P78527	PRKDC_HUMAN	reviewed	DNA-dependent protein kinase catalytic subunit (DNA-PK catalytic subunit) (DNA-PKcs) (EC 2.7.11.1) (DNPK1) (p460)	PRKDC HYRC HYRC1	Homo sapiens (Human)	4128
Q13315	ATM_HUMAN	reviewed	Serine-protein kinase ATM (EC 2.7.11.1) (Ataxia telangiectasia mutated) (A-T mutated)	ATM	Homo sapiens (Human)	3056
Q13535	ATR_HUMAN	reviewed	Serine/threonine-protein kinase ATR (EC 2.7.11.1) (Ataxia telangiectasia and Rad3-related protein) (FRAP-related protein 1)	ATR FRP1	Homo sapiens (Human)	2644
P51812	KS6A3_HUMAN	reviewed	Ribosomal protein S6 kinase alpha-3 (S6K-alpha-3) (EC 2.7.11.1) (90 kDa ribosomal protein S6 kinase 3) (p90-RSK 3) (p90RSK3) (Insulin-stimulated protein kinase 1) (ISPK-1) (MAP kinase-activated protein kinase 1b) (MAPK-activated protein kinase 1b) (MAPKAP kinase 1b) (MAPKAPK-1b) (Ribosomal S6 kinase 2) (RSK-2) (pp90RSK2)	RPS6KA3 ISPK1 MAPKAPK1B RSK2	Homo sapiens (Human)	740
O15530	PDPK1_HUMAN	reviewed	3-phosphoinositide-dependent protein kinase 1 (hPDK1) (EC 2.7.11.1)	PDPK1 PDK1	Homo sapiens (Human)	556
P06213	INSR_HUMAN	reviewed	Insulin receptor (IR) (EC 2.7.10.1) (CD antigen CD220) [Cleaved into: Insulin receptor subunit alpha; Insulin receptor subunit beta]	INSR	Homo sapiens (Human)	1382
P54760	EPHB4_HUMAN	reviewed	Ephrin type-B receptor 4 (EC 2.7.10.1) (Hepatoma transmembrane kinase) (Tyrosine-protein kinase TYRO11)	EPHB4 HTK MYK1 TYRO11	Homo sapiens (Human)	987
Q61214	DYR1A_MOUSE	reviewed	Dual specificity tyrosine-phosphorylation-regulated kinase 1A (EC 2.7.12.1) (Dual specificity YAK1-related kinase) (MP86) (Protein kinase minibrain homolog) (MNBH)	Dyrk1a Dyrk	Mus musculus (Mouse)	763
P30291	WEE1_HUMAN	reviewed	Wee1-like protein kinase (WEE1hu) (EC 2.7.10.2) (Wee1A kinase)	WEE1	Homo sapiens (Human)	646
P45983	MK08_HUMAN	reviewed	Mitogen-activated protein kinase 8 (MAP kinase 8) (MAPK 8) (EC 2.7.11.24) (JNK-46) (Stress-activated protein kinase 1c) (SAPK1c) (Stress-activated protein kinase JNK1) (c-Jun N-terminal kinase 1)	MAPK8 JNK1 PRKM8 SAPK1 SAPK1C	Homo sapiens (Human)	427
P10721	KIT_HUMAN	reviewed	Mast/stem cell growth factor receptor Kit (SCFR) (EC 2.7.10.1) (Piebald trait protein) (PBT) (Proto-oncogene c-Kit) (Tyrosine-protein kinase Kit) (p145 c-kit) (v-kit Hardy-Zuckerman 4 feline sarcoma viral oncogene homolog) (CD antigen CD117)	KIT SCFR	Homo sapiens (Human)	976
Q16832	DDR2_HUMAN	reviewed	Discoidin domain-containing receptor 2 (Discoidin domain receptor 2) (EC 2.7.10.1) (CD167 antigen-like family member B) (Discoidin domain-containing receptor tyrosine kinase 2) (Neurotrophic tyrosine kinase, receptor-related 3) (Receptor protein-tyrosine kinase TKT) (Tyrosine-protein kinase TYRO10) (CD antigen CD167b)	DDR2 NTRKR3 TKT TYRO10	Homo sapiens (Human)	855
O14757	CHK1_HUMAN	reviewed	Serine/threonine-protein kinase Chk1 (EC 2.7.11.1) (CHK1 checkpoint homolog) (Cell cycle checkpoint kinase) (Checkpoint kinase-1)	CHEK1 CHK1	Homo sapiens (Human)	476
P11309	PIM1_HUMAN	reviewed	Serine/threonine-protein kinase pim-1 (EC 2.7.11.1)	PIM1	Homo sapiens (Human)	404
Q9P1W9	PIM2_HUMAN	reviewed	Serine/threonine-protein kinase pim-2 (EC 2.7.11.1) (Pim-2h)	PIM2	Homo sapiens (Human)	311
Q02779	M3K10_HUMAN	reviewed	Mitogen-activated protein kinase kinase kinase 10 (EC 2.7.11.25) (Mixed lineage kinase 2) (Protein kinase MST)	MAP3K10 MLK2 MST	Homo sapiens (Human)	954
P31749	AKT1_HUMAN	reviewed	RAC-alpha serine/threonine-protein kinase (EC 2.7.11.1) (Protein kinase B) (PKB) (Protein kinase B alpha) (PKB alpha) (Proto-oncogene c-Akt) (RAC-PK-alpha)	AKT1 PKB RAC	Homo sapiens (Human)	480
O00444	PLK4_HUMAN	reviewed	Serine/threonine-protein kinase PLK4 (EC 2.7.11.21) (Polo-like kinase 4) (PLK-4) (Serine/threonine-protein kinase 18) (Serine/threonine-protein kinase Sak)	PLK4 SAK STK18	Homo sapiens (Human)	970
O60674	JAK2_HUMAN	reviewed	Tyrosine-protein kinase JAK2 (EC 2.7.10.2) (Janus kinase 2) (JAK-2)	JAK2	Homo sapiens (Human)	1132
P49759	CLK1_HUMAN	reviewed	Dual specificity protein kinase CLK1 (EC 2.7.12.1) (CDC-like kinase 1)	CLK1 CLK	Homo sapiens (Human)	484
P06240	LCK_MOUSE	reviewed	Proto-oncogene tyrosine-protein kinase LCK (EC 2.7.10.2) (Leukocyte C-terminal Src kinase) (LSK) (Lymphocyte cell-specific protein-tyrosine kinase) (p56-LCK)	Lck Lsk-t	Mus musculus (Mouse)	509
P06241	FYN_HUMAN	reviewed	Tyrosine-protein kinase Fyn (EC 2.7.10.2) (Proto-oncogene Syn) (Proto-oncogene c-Fyn) (Src-like kinase) (SLK) (p59-Fyn)	FYN	Homo sapiens (Human)	537
P27361	MK03_HUMAN	reviewed	Mitogen-activated protein kinase 3 (MAP kinase 3) (MAPK 3) (EC 2.7.11.24) (ERT2) (Extracellular signal-regulated kinase 1) (ERK-1) (Insulin-stimulated MAP2 kinase) (MAP kinase isoform p44) (p44-MAPK) (Microtubule-associated protein 2 kinase) (p44-ERK1)	MAPK3 ERK1 PRKM3	Homo sapiens (Human)	379
Q00987	MDM2_HUMAN	reviewed	E3 ubiquitin-protein ligase Mdm2 (EC 6.3.2.-) (Double minute 2 protein) (Hdm2) (Oncoprotein Mdm2) (p53-binding protein Mdm2)	MDM2	Homo sapiens (Human)	491
Q15746	MYLK_HUMAN	reviewed	Myosin light chain kinase, smooth muscle (MLCK) (smMLCK) (EC 2.7.11.18) (Kinase-related protein) (KRP) (Telokin) [Cleaved into: Myosin light chain kinase, smooth muscle, deglutamylated form]	MYLK MLCK MLCK1 MYLK1	Homo sapiens (Human)	1914
P43403	ZAP70_HUMAN	reviewed	Tyrosine-protein kinase ZAP-70 (EC 2.7.10.2) (70 kDa zeta-chain associated protein) (Syk-related tyrosine kinase)	ZAP70 SRK	Homo sapiens (Human)	619
P36897	TGFR1_HUMAN	reviewed	TGF-beta receptor type-1 (TGFR-1) (EC 2.7.11.30) (Activin A receptor type II-like protein kinase of 53kD) (Activin receptor-like kinase 5) (ALK-5) (ALK5) (Serine/threonine-protein kinase receptor R4) (SKR4) (TGF-beta type I receptor) (Transforming growth factor-beta receptor type I) (TGF-beta receptor type I) (TbetaR-I)	TGFBR1 ALK5 SKR4	Homo sapiens (Human)	503
P41279	M3K8_HUMAN	reviewed	Mitogen-activated protein kinase kinase kinase 8 (EC 2.7.11.25) (Cancer Osaka thyroid oncogene) (Proto-oncogene c-Cot) (Serine/threonine-protein kinase cot) (Tumor progression locus 2) (TPL-2)	MAP3K8 COT ESTF	Homo sapiens (Human)	467
Q05397	FAK1_HUMAN	reviewed	Focal adhesion kinase 1 (FADK 1) (EC 2.7.10.2) (Focal adhesion kinase-related nonkinase) (FRNK) (Protein phosphatase 1 regulatory subunit 71) (PPP1R71) (Protein-tyrosine kinase 2) (p125FAK) (pp125FAK)	PTK2 FAK FAK1	Homo sapiens (Human)	1052
O43293	DAPK3_HUMAN	reviewed	Death-associated protein kinase 3 (DAP kinase 3) (EC 2.7.11.1) (DAP-like kinase) (Dlk) (MYPT1 kinase) (Zipper-interacting protein kinase) (ZIP-kinase)	DAPK3 ZIPK	Homo sapiens (Human)	454
O75582	KS6A5_HUMAN	reviewed	Ribosomal protein S6 kinase alpha-5 (S6K-alpha-5) (EC 2.7.11.1) (90 kDa ribosomal protein S6 kinase 5) (Nuclear mitogen- and stress-activated protein kinase 1) (RSK-like protein kinase) (RSKL)	RPS6KA5 MSK1	Homo sapiens (Human)	802
O75716	STK16_HUMAN	reviewed	Serine/threonine-protein kinase 16 (EC 2.7.11.1) (Myristoylated and palmitoylated serine/threonine-protein kinase) (MPSK) (Protein kinase PKL12) (TGF-beta-stimulated factor 1) (TSF-1) (Tyrosine-protein kinase STK16) (EC 2.7.10.2) (hPSK)	STK16 MPSK1 PKL12 TSF1	Homo sapiens (Human)	305
P15735	PHKG2_HUMAN	reviewed	Phosphorylase b kinase gamma catalytic chain, liver/testis isoform (PHK-gamma-LT) (PHK-gamma-T) (EC 2.7.11.19) (PSK-C3) (Phosphorylase kinase subunit gamma-2)	PHKG2	Homo sapiens (Human)	406
P49674	KC1E_HUMAN	reviewed	Casein kinase I isoform epsilon (CKI-epsilon) (CKIe) (EC 2.7.11.1)	CSNK1E	Homo sapiens (Human)	416
P49760	CLK2_HUMAN	reviewed	Dual specificity protein kinase CLK2 (EC 2.7.12.1) (CDC-like kinase 2)	CLK2	Homo sapiens (Human)	499
P53778	MK12_HUMAN	reviewed	Mitogen-activated protein kinase 12 (MAP kinase 12) (MAPK 12) (EC 2.7.11.24) (Extracellular signal-regulated kinase 6) (ERK-6) (Mitogen-activated protein kinase p38 gamma) (MAP kinase p38 gamma) (Stress-activated protein kinase 3)	MAPK12 ERK6 SAPK3	Homo sapiens (Human)	367
Q00536	CDK16_HUMAN	reviewed	Cyclin-dependent kinase 16 (EC 2.7.11.22) (Cell division protein kinase 16) (PCTAIRE-motif protein kinase 1) (Serine/threonine-protein kinase PCTAIRE-1)	CDK16 PCTAIRE1 PCTK1	Homo sapiens (Human)	496
Q13043	STK4_HUMAN	reviewed	Serine/threonine-protein kinase 4 (EC 2.7.11.1) (Mammalian STE20-like protein kinase 1) (MST-1) (STE20-like kinase MST1) (Serine/threonine-protein kinase Krs-2) [Cleaved into: Serine/threonine-protein kinase 4 37kDa subunit (MST1/N); Serine/threonine-protein kinase 4 18kDa subunit (MST1/C)]	STK4 KRS2 MST1	Homo sapiens (Human)	487
Q14012	KCC1A_HUMAN	reviewed	Calcium/calmodulin-dependent protein kinase type 1 (EC 2.7.11.17) (CaM kinase I) (CaM-KI) (CaM kinase I alpha) (CaMKI-alpha)	CAMK1	Homo sapiens (Human)	370
Q15349	KS6A2_HUMAN	reviewed	Ribosomal protein S6 kinase alpha-2 (S6K-alpha-2) (EC 2.7.11.1) (90 kDa ribosomal protein S6 kinase 2) (p90-RSK 2) (p90RSK2) (MAP kinase-activated protein kinase 1c) (MAPK-activated protein kinase 1c) (MAPKAP kinase 1c) (MAPKAPK-1c) (Ribosomal S6 kinase 3) (RSK-3) (pp90RSK3)	RPS6KA2 MAPKAPK1C RSK3	Homo sapiens (Human)	733
Q7KZI7	MARK2_HUMAN	reviewed	Serine/threonine-protein kinase MARK2 (EC 2.7.11.1) (EC 2.7.11.26) (ELKL motif kinase 1) (EMK-1) (MAP/microtubule affinity-regulating kinase 2) (PAR1 homolog) (PAR1 homolog b) (Par-1b) (Par1b)	MARK2 EMK1	Homo sapiens (Human)	788
Q8IU85	KCC1D_HUMAN	reviewed	Calcium/calmodulin-dependent protein kinase type 1D (EC 2.7.11.17) (CaM kinase I delta) (CaM kinase ID) (CaM-KI delta) (CaMKI delta) (CaMKID) (CaMKI-like protein kinase) (CKLiK)	CAMK1D CAMKID	Homo sapiens (Human)	385
Q96NX5	KCC1G_HUMAN	reviewed	Calcium/calmodulin-dependent protein kinase type 1G (EC 2.7.11.17) (CaM kinase I gamma) (CaM kinase IG) (CaM-KI gamma) (CaMKI gamma) (CaMKIG) (CaMK-like CREB kinase III) (CLICK III)	CAMK1G CLICK3 VWS1	Homo sapiens (Human)	476
Q96RR4	KKCC2_HUMAN	reviewed	Calcium/calmodulin-dependent protein kinase kinase 2 (CaM-KK 2) (CaM-kinase kinase 2) (CaMKK 2) (EC 2.7.11.17) (Calcium/calmodulin-dependent protein kinase kinase beta) (CaM-KK beta) (CaM-kinase kinase beta) (CaMKK beta)	CAMKK2 CAMKKB KIAA0787	Homo sapiens (Human)	588
Q9HAZ1	CLK4_HUMAN	reviewed	Dual specificity protein kinase CLK4 (EC 2.7.12.1) (CDC-like kinase 4)	CLK4	Homo sapiens (Human)	481
Q9HCP0	KC1G1_HUMAN	reviewed	Casein kinase I isoform gamma-1 (CKI-gamma 1) (EC 2.7.11.1)	CSNK1G1	Homo sapiens (Human)	422
Q9JI10	STK3_MOUSE	reviewed	Serine/threonine-protein kinase 3 (EC 2.7.11.1) (Mammalian STE20-like protein kinase 2) (MST-2) (STE20-like kinase MST2) [Cleaved into: Serine/threonine-protein kinase 3 36kDa subunit (MST2/N); Serine/threonine-protein kinase 3 20kDa subunit (MST2/C)]	Stk3 Mess1 Mst2	Mus musculus (Mouse)	497
Q9UEE5	ST17A_HUMAN	reviewed	Serine/threonine-protein kinase 17A (EC 2.7.11.1) (DAP kinase-related apoptosis-inducing protein kinase 1)	STK17A DRAK1	Homo sapiens (Human)	414
Q9UIK4	DAPK2_HUMAN	reviewed	Death-associated protein kinase 2 (DAP kinase 2) (EC 2.7.11.1) (DAP-kinase-related protein 1) (DRP-1)	DAPK2	Homo sapiens (Human)	370
Q9UKE5	TNIK_HUMAN	reviewed	TRAF2 and NCK-interacting protein kinase (EC 2.7.11.1)	TNIK KIAA0551	Homo sapiens (Human)	1360
Q9Y2H1	ST38L_HUMAN	reviewed	Serine/threonine-protein kinase 38-like (EC 2.7.11.1) (NDR2 protein kinase) (Nuclear Dbf2-related kinase 2)	STK38L KIAA0965 NDR2	Homo sapiens (Human)	464
P49841	GSK3B_HUMAN	reviewed	Glycogen synthase kinase-3 beta (GSK-3 beta) (EC 2.7.11.26) (Serine/threonine-protein kinase GSK3B) (EC 2.7.11.1)	GSK3B	Homo sapiens (Human)	420
P11362	FGFR1_HUMAN	reviewed	Fibroblast growth factor receptor 1 (FGFR-1) (EC 2.7.10.1) (Basic fibroblast growth factor receptor 1) (BFGFR) (bFGF-R-1) (Fms-like tyrosine kinase 2) (FLT-2) (N-sam) (Proto-oncogene c-Fgr) (CD antigen CD331)	FGFR1 BFGFR CEK FGFBR FLG FLT2 HBGFR	Homo sapiens (Human)	822
Q5S007	LRRK2_HUMAN	reviewed	Leucine-rich repeat serine/threonine-protein kinase 2 (EC 2.7.11.1) (Dardarin)	LRRK2 PARK8	Homo sapiens (Human)	2527
P23443	KS6B1_HUMAN	reviewed	Ribosomal protein S6 kinase beta-1 (S6K-beta-1) (S6K1) (EC 2.7.11.1) (70 kDa ribosomal protein S6 kinase 1) (P70S6K1) (p70-S6K 1) (Ribosomal protein S6 kinase I) (Serine/threonine-protein kinase 14A) (p70 ribosomal S6 kinase alpha) (p70 S6 kinase alpha) (p70 S6K-alpha) (p70 S6KA)	RPS6KB1 STK14A	Homo sapiens (Human)	525
Q9WUI1	MK11_MOUSE	reviewed	Mitogen-activated protein kinase 11 (MAP kinase 11) (MAPK 11) (EC 2.7.11.24) (Mitogen-activated protein kinase p38 beta) (MAP kinase p38 beta) (p38B)	Mapk11 Prkm11	Mus musculus (Mouse)	364
P31751	AKT2_HUMAN	reviewed	RAC-beta serine/threonine-protein kinase (EC 2.7.11.1) (Protein kinase Akt-2) (Protein kinase B beta) (PKB beta) (RAC-PK-beta)	AKT2	Homo sapiens (Human)	481
Q9Y243	AKT3_HUMAN	reviewed	RAC-gamma serine/threonine-protein kinase (EC 2.7.11.1) (Protein kinase Akt-3) (Protein kinase B gamma) (PKB gamma) (RAC-PK-gamma) (STK-2)	AKT3 PKBG	Homo sapiens (Human)	479
P42681	TXK_HUMAN	reviewed	Tyrosine-protein kinase TXK (EC 2.7.10.2) (Protein-tyrosine kinase 4) (Resting lymphocyte kinase)	TXK PTK4 RLK	Homo sapiens (Human)	527
P43405	KSYK_HUMAN	reviewed	Tyrosine-protein kinase SYK (EC 2.7.10.2) (Spleen tyrosine kinase) (p72-Syk)	SYK	Homo sapiens (Human)	635
O15111	IKKA_HUMAN	reviewed	Inhibitor of nuclear factor kappa-B kinase subunit alpha (I-kappa-B kinase alpha) (IKK-A) (IKK-alpha) (IkBKA) (IkappaB kinase) (EC 2.7.11.10) (Conserved helix-loop-helix ubiquitous kinase) (I-kappa-B kinase 1) (IKK1) (Nuclear factor NF-kappa-B inhibitor kinase alpha) (NFKBIKA) (Transcription factor 16) (TCF-16)	CHUK IKKA TCF16	Homo sapiens (Human)	745
P05129	KPCG_HUMAN	reviewed	Protein kinase C gamma type (PKC-gamma) (EC 2.7.11.13)	PRKCG PKCG	Homo sapiens (Human)	697
P05771	KPCB_HUMAN	reviewed	Protein kinase C beta type (PKC-B) (PKC-beta) (EC 2.7.11.13)	PRKCB PKCB PRKCB1	Homo sapiens (Human)	671
P17252	KPCA_HUMAN	reviewed	Protein kinase C alpha type (PKC-A) (PKC-alpha) (EC 2.7.11.13)	PRKCA PKCA PRKACA	Homo sapiens (Human)	672
P24723	KPCL_HUMAN	reviewed	Protein kinase C eta type (EC 2.7.11.13) (PKC-L) (nPKC-eta)	PRKCH PKCL PRKCL	Homo sapiens (Human)	683
Q02156	KPCE_HUMAN	reviewed	Protein kinase C epsilon type (EC 2.7.11.13) (nPKC-epsilon)	PRKCE PKCE	Homo sapiens (Human)	737
Q05513	KPCZ_HUMAN	reviewed	Protein kinase C zeta type (EC 2.7.11.13) (nPKC-zeta)	PRKCZ PKC2	Homo sapiens (Human)	592
Q05655	KPCD_HUMAN	reviewed	Protein kinase C delta type (EC 2.7.11.13) (Tyrosine-protein kinase PRKCD) (EC 2.7.10.2) (nPKC-delta) [Cleaved into: Protein kinase C delta type regulatory subunit; Protein kinase C delta type catalytic subunit (Sphingosine-dependent protein kinase-1) (SDK1)]	PRKCD	Homo sapiens (Human)	676
P07333	CSF1R_HUMAN	reviewed	Macrophage colony-stimulating factor 1 receptor (CSF-1 receptor) (CSF-1-R) (CSF-1R) (M-CSF-R) (EC 2.7.10.1) (Proto-oncogene c-Fms) (CD antigen CD115)	CSF1R FMS	Homo sapiens (Human)	972
O14965	AURKA_HUMAN	reviewed	Aurora kinase A (EC 2.7.11.1) (Aurora 2) (Aurora/IPL1-related kinase 1) (ARK-1) (Aurora-related kinase 1) (hARK1) (Breast tumor-amplified kinase) (Serine/threonine-protein kinase 15) (Serine/threonine-protein kinase 6) (Serine/threonine-protein kinase aurora-A)	AURKA AIK AIRK1 ARK1 AURA AYK1 BTAK IAK1 STK15 STK6	Homo sapiens (Human)	403
O96017	CHK2_HUMAN	reviewed	Serine/threonine-protein kinase Chk2 (EC 2.7.11.1) (CHK2 checkpoint homolog) (Cds1 homolog) (Hucds1) (hCds1) (Checkpoint kinase 2)	CHEK2 CDS1 CHK2 RAD53	Homo sapiens (Human)	543
P16277	BLK_MOUSE	reviewed	Tyrosine-protein kinase Blk (EC 2.7.10.2) (B lymphocyte kinase) (p55-Blk)	Blk	Mus musculus (Mouse)	499
P22607	FGFR3_HUMAN	reviewed	Fibroblast growth factor receptor 3 (FGFR-3) (EC 2.7.10.1) (CD antigen CD333)	FGFR3 JTK4	Homo sapiens (Human)	806
Q13188	STK3_HUMAN	reviewed	Serine/threonine-protein kinase 3 (EC 2.7.11.1) (Mammalian STE20-like protein kinase 2) (MST-2) (STE20-like kinase MST2) (Serine/threonine-protein kinase Krs-1) [Cleaved into: Serine/threonine-protein kinase 3 36kDa subunit (MST2/N); Serine/threonine-protein kinase 3 20kDa subunit (MST2/C)]	STK3 KRS1 MST2	Homo sapiens (Human)	491
Q16620	NTRK2_HUMAN	reviewed	BDNF/NT-3 growth factors receptor (EC 2.7.10.1) (GP145-TrkB) (Trk-B) (Neurotrophic tyrosine kinase receptor type 2) (TrkB tyrosine kinase) (Tropomyosin-related kinase B)	NTRK2 TRKB	Homo sapiens (Human)	822
P49137	MAPK2_HUMAN	reviewed	MAP kinase-activated protein kinase 2 (MAPK-activated protein kinase 2) (MAPKAP kinase 2) (MAPKAP-K2) (MAPKAPK-2) (MK-2) (MK2) (EC 2.7.11.1)	MAPKAPK2	Homo sapiens (Human)	400
P05622	PGFRB_MOUSE	reviewed	Platelet-derived growth factor receptor beta (PDGF-R-beta) (PDGFR-beta) (EC 2.7.10.1) (Beta platelet-derived growth factor receptor) (Beta-type platelet-derived growth factor receptor) (CD140 antigen-like family member B) (Platelet-derived growth factor receptor 1) (PDGFR-1) (CD antigen CD140b)	Pdgfrb Pdgfr Pdgfr1	Mus musculus (Mouse)	1098
P35918	VGFR2_MOUSE	reviewed	Vascular endothelial growth factor receptor 2 (VEGFR-2) (EC 2.7.10.1) (Fetal liver kinase 1) (FLK-1) (Kinase NYK) (Protein-tyrosine kinase receptor flk-1) (CD antigen CD309)	Kdr Flk-1 Flk1	Mus musculus (Mouse)	1367
O60563	CCNT1_HUMAN	reviewed	Cyclin-T1 (CycT1) (Cyclin-T)	CCNT1	Homo sapiens (Human)	726
P20248	CCNA2_HUMAN	reviewed	Cyclin-A2 (Cyclin-A)	CCNA2 CCN1 CCNA	Homo sapiens (Human)	432
P24941	CDK2_HUMAN	reviewed	Cyclin-dependent kinase 2 (EC 2.7.11.22) (Cell division protein kinase 2) (p33 protein kinase)	CDK2 CDKN2	Homo sapiens (Human)	298
P50750	CDK9_HUMAN	reviewed	Cyclin-dependent kinase 9 (EC 2.7.11.22) (EC 2.7.11.23) (C-2K) (Cell division cycle 2-like protein kinase 4) (Cell division protein kinase 9) (Serine/threonine-protein kinase PITALRE) (Tat-associated kinase complex catalytic subunit)	CDK9 CDC2L4 TAK	Homo sapiens (Human)	372
Q9WV60	GSK3B_MOUSE	reviewed	Glycogen synthase kinase-3 beta (GSK-3 beta) (EC 2.7.11.26) (Serine/threonine-protein kinase GSK3B) (EC 2.7.11.1)	Gsk3b	Mus musculus (Mouse)	420
Q13627	DYR1A_HUMAN	reviewed	Dual specificity tyrosine-phosphorylation-regulated kinase 1A (EC 2.7.12.1) (Dual specificity YAK1-related kinase) (HP86) (Protein kinase minibrain homolog) (MNBH) (hMNB)	DYRK1A DYRK MNB MNBH	Homo sapiens (Human)	763
O60285	NUAK1_HUMAN	reviewed	NUAK family SNF1-like kinase 1 (EC 2.7.11.1) (AMPK-related protein kinase 5) (ARK5) (Omphalocele kinase 1)	NUAK1 ARK5 KIAA0537 OMPHK1	Homo sapiens (Human)	661
P17612	KAPCA_HUMAN	reviewed	cAMP-dependent protein kinase catalytic subunit alpha (PKA C-alpha) (EC 2.7.11.11)	PRKACA PKACA	Homo sapiens (Human)	351
P22612	KAPCG_HUMAN	reviewed	cAMP-dependent protein kinase catalytic subunit gamma (PKA C-gamma) (EC 2.7.11.11)	PRKACG	Homo sapiens (Human)	351
P22694	KAPCB_HUMAN	reviewed	cAMP-dependent protein kinase catalytic subunit beta (PKA C-beta) (EC 2.7.11.11)	PRKACB	Homo sapiens (Human)	351
P68400	CSK21_HUMAN	reviewed	Casein kinase II subunit alpha (CK II alpha) (EC 2.7.11.1)	CSNK2A1 CK2A1	Homo sapiens (Human)	391
Q07014	LYN_RAT	reviewed	Tyrosine-protein kinase Lyn (EC 2.7.10.2) (V-yes-1 Yamaguchi sarcoma viral related oncogene homolog) (p53Lyn) (p56Lyn)	Lyn	Rattus norvegicus (Rat)	512
Q64725	KSYK_RAT	reviewed	Tyrosine-protein kinase SYK (EC 2.7.10.2) (Spleen tyrosine kinase) (p72Syk)	Syk	Rattus norvegicus (Rat)	629
Q6P6U0	FGR_RAT	reviewed	Tyrosine-protein kinase Fgr (EC 2.7.10.2) (Proto-oncogene c-Fgr) (p55-Fgr)	Fgr	Rattus norvegicus (Rat)	517
Q04759	KPCT_HUMAN	reviewed	Protein kinase C theta type (EC 2.7.11.13) (nPKC-theta)	PRKCQ PRKCT	Homo sapiens (Human)	706
Q9BYT3	STK33_HUMAN	reviewed	Serine/threonine-protein kinase 33 (EC 2.7.11.1)	STK33	Homo sapiens (Human)	514
O00311	CDC7_HUMAN	reviewed	Cell division cycle 7-related protein kinase (CDC7-related kinase) (HsCdc7) (huCdc7) (EC 2.7.11.1)	CDC7 CDC7L1	Homo sapiens (Human)	574
P19784	CSK22_HUMAN	reviewed	Casein kinase II subunit alpha' (CK II alpha') (EC 2.7.11.1)	CSNK2A2 CK2A2	Homo sapiens (Human)	350
P23458	JAK1_HUMAN	reviewed	Tyrosine-protein kinase JAK1 (EC 2.7.10.2) (Janus kinase 1) (JAK-1)	JAK1 JAK1A JAK1B	Homo sapiens (Human)	1154
Q9Y463	DYR1B_HUMAN	reviewed	Dual specificity tyrosine-phosphorylation-regulated kinase 1B (EC 2.7.12.1) (Minibrain-related kinase) (Mirk protein kinase)	DYRK1B MIRK	Homo sapiens (Human)	629
P30530	UFO_HUMAN	reviewed	Tyrosine-protein kinase receptor UFO (EC 2.7.10.1) (AXL oncogene)	AXL UFO	Homo sapiens (Human)	894
Q12866	MERTK_HUMAN	reviewed	Tyrosine-protein kinase Mer (EC 2.7.10.1) (Proto-oncogene c-Mer) (Receptor tyrosine kinase MerTK)	MERTK MER	Homo sapiens (Human)	999
Q86V86	PIM3_HUMAN	reviewed	Serine/threonine-protein kinase pim-3 (EC 2.7.11.1)	PIM3	Homo sapiens (Human)	326
Q92630	DYRK2_HUMAN	reviewed	Dual specificity tyrosine-phosphorylation-regulated kinase 2 (EC 2.7.12.1)	DYRK2	Homo sapiens (Human)	601
P11802	CDK4_HUMAN	reviewed	Cyclin-dependent kinase 4 (EC 2.7.11.22) (Cell division protein kinase 4) (PSK-J3)	CDK4	Homo sapiens (Human)	303
P24385	CCND1_HUMAN	reviewed	G1/S-specific cyclin-D1 (B-cell lymphoma 1 protein) (BCL-1) (BCL-1 oncogene) (PRAD1 oncogene)	CCND1 BCL1 PRAD1	Homo sapiens (Human)	295
P30279	CCND2_HUMAN	reviewed	G1/S-specific cyclin-D2	CCND2	Homo sapiens (Human)	289
P30281	CCND3_HUMAN	reviewed	G1/S-specific cyclin-D3	CCND3	Homo sapiens (Human)	292
Q00534	CDK6_HUMAN	reviewed	Cyclin-dependent kinase 6 (EC 2.7.11.22) (Cell division protein kinase 6) (Serine/threonine-protein kinase PLSTIRE)	CDK6 CDKN6	Homo sapiens (Human)	326
P51955	NEK2_HUMAN	reviewed	Serine/threonine-protein kinase Nek2 (EC 2.7.11.1) (HSPK 21) (Never in mitosis A-related kinase 2) (NimA-related protein kinase 2) (NimA-like protein kinase 1)	NEK2 NEK2A NLK1	Homo sapiens (Human)	445
Q16512	PKN1_HUMAN	reviewed	Serine/threonine-protein kinase N1 (EC 2.7.11.13) (Protease-activated kinase 1) (PAK-1) (Protein kinase C-like 1) (Protein kinase C-like PKN) (Protein kinase PKN-alpha) (Protein-kinase C-related kinase 1) (Serine-threonine protein kinase N)	PKN1 PAK1 PKN PRK1 PRKCL1	Homo sapiens (Human)	942
Q9HC98	NEK6_HUMAN	reviewed	Serine/threonine-protein kinase Nek6 (EC 2.7.11.1) (Never in mitosis A-related kinase 6) (NimA-related protein kinase 6) (Protein kinase SID6-1512)	NEK6	Homo sapiens (Human)	313
O96020	CCNE2_HUMAN	reviewed	G1/S-specific cyclin-E2	CCNE2	Homo sapiens (Human)	404
P24864	CCNE1_HUMAN	reviewed	G1/S-specific cyclin-E1	CCNE1 CCNE	Homo sapiens (Human)	410
Q60751	IGF1R_MOUSE	reviewed	Insulin-like growth factor 1 receptor (EC 2.7.10.1) (Insulin-like growth factor I receptor) (IGF-I receptor) (CD antigen CD221) [Cleaved into: Insulin-like growth factor 1 receptor alpha chain; Insulin-like growth factor 1 receptor beta chain]	Igf1r	Mus musculus (Mouse)	1373
Q13153	PAK1_HUMAN	reviewed	Serine/threonine-protein kinase PAK 1 (EC 2.7.11.1) (Alpha-PAK) (p21-activated kinase 1) (PAK-1) (p65-PAK)	PAK1	Homo sapiens (Human)	545
P25098	ARBK1_HUMAN	reviewed	Beta-adrenergic receptor kinase 1 (Beta-ARK-1) (EC 2.7.11.15) (G-protein coupled receptor kinase 2)	ADRBK1 BARK BARK1 GRK2	Homo sapiens (Human)	689
P34947	GRK5_HUMAN	reviewed	G protein-coupled receptor kinase 5 (EC 2.7.11.16) (G protein-coupled receptor kinase GRK5)	GRK5 GPRK5	Homo sapiens (Human)	590
P29597	TYK2_HUMAN	reviewed	Non-receptor tyrosine-protein kinase TYK2 (EC 2.7.10.2)	TYK2	Homo sapiens (Human)	1187
P41240	CSK_HUMAN	reviewed	Tyrosine-protein kinase CSK (EC 2.7.10.2) (C-Src kinase) (Protein-tyrosine kinase CYL)	CSK	Homo sapiens (Human)	450
Q5VT25	MRCKA_HUMAN	reviewed	Serine/threonine-protein kinase MRCK alpha (EC 2.7.11.1) (CDC42-binding protein kinase alpha) (DMPK-like alpha) (Myotonic dystrophy kinase-related CDC42-binding kinase alpha) (MRCK alpha) (Myotonic dystrophy protein kinase-like alpha)	CDC42BPA KIAA0451	Homo sapiens (Human)	1732
Q14289	FAK2_HUMAN	reviewed	Protein-tyrosine kinase 2-beta (EC 2.7.10.2) (Calcium-dependent tyrosine kinase) (CADTK) (Calcium-regulated non-receptor proline-rich tyrosine kinase) (Cell adhesion kinase beta) (CAK-beta) (CAKB) (Focal adhesion kinase 2) (FADK 2) (Proline-rich tyrosine kinase 2) (Related adhesion focal tyrosine kinase) (RAFTK)	PTK2B FAK2 PYK2 RAFTK	Homo sapiens (Human)	1009
O43318	M3K7_HUMAN	reviewed	Mitogen-activated protein kinase kinase kinase 7 (EC 2.7.11.25) (Transforming growth factor-beta-activated kinase 1) (TGF-beta-activated kinase 1)	MAP3K7 TAK1	Homo sapiens (Human)	606
Q9NWZ3	IRAK4_HUMAN	reviewed	Interleukin-1 receptor-associated kinase 4 (IRAK-4) (EC 2.7.11.1) (Renal carcinoma antigen NY-REN-64)	IRAK4	Homo sapiens (Human)	460
P37173	TGFR2_HUMAN	reviewed	TGF-beta receptor type-2 (TGFR-2) (EC 2.7.11.30) (TGF-beta type II receptor) (Transforming growth factor-beta receptor type II) (TGF-beta receptor type II) (TbetaR-II)	TGFBR2	Homo sapiens (Human)	567
Q9BQI3	E2AK1_HUMAN	reviewed	Eukaryotic translation initiation factor 2-alpha kinase 1 (EC 2.7.11.1) (Heme-controlled repressor) (HCR) (Heme-regulated eukaryotic initiation factor eIF-2-alpha kinase) (Heme-regulated inhibitor) (Hemin-sensitive initiation factor 2-alpha kinase)	EIF2AK1 HRI KIAA1369 PRO1362	Homo sapiens (Human)	630
O94806	KPCD3_HUMAN	reviewed	Serine/threonine-protein kinase D3 (EC 2.7.11.13) (Protein kinase C nu type) (Protein kinase EPK2) (nPKC-nu)	PRKD3 EPK2 PRKCN	Homo sapiens (Human)	890
P41743	KPCI_HUMAN	reviewed	Protein kinase C iota type (EC 2.7.11.13) (Atypical protein kinase C-lambda/iota) (PRKC-lambda/iota) (aPKC-lambda/iota) (nPKC-iota)	PRKCI DXS1179E	Homo sapiens (Human)	596
Q13546	RIPK1_HUMAN	reviewed	Receptor-interacting serine/threonine-protein kinase 1 (EC 2.7.11.1) (Cell death protein RIP) (Receptor-interacting protein 1) (RIP-1) (Serine/threonine-protein kinase RIP)	RIPK1 RIP RIP1	Homo sapiens (Human)	671
P49840	GSK3A_HUMAN	reviewed	Glycogen synthase kinase-3 alpha (GSK-3 alpha) (EC 2.7.11.26) (Serine/threonine-protein kinase GSK3A) (EC 2.7.11.1)	GSK3A	Homo sapiens (Human)	483
P63086	MK01_RAT	reviewed	Mitogen-activated protein kinase 1 (MAP kinase 1) (MAPK 1) (EC 2.7.11.24) (ERT1) (Extracellular signal-regulated kinase 2) (ERK-2) (MAP kinase isoform p42) (p42-MAPK) (Mitogen-activated protein kinase 2) (MAP kinase 2) (MAPK 2)	Mapk1 Erk2 Mapk Prkm1	Rattus norvegicus (Rat)	358
Q00535	CDK5_HUMAN	reviewed	Cyclin-dependent-like kinase 5 (EC 2.7.11.1) (Cell division protein kinase 5) (Serine/threonine-protein kinase PSSALRE) (Tau protein kinase II catalytic subunit) (TPKII catalytic subunit)	CDK5 CDKN5	Homo sapiens (Human)	292
P42346	MTOR_RAT	reviewed	Serine/threonine-protein kinase mTOR (EC 2.7.11.1) (FK506-binding protein 12-rapamycin complex-associated protein 1) (FKBP12-rapamycin complex-associated protein) (Mammalian target of rapamycin) (mTOR) (Mechanistic target of rapamycin) (Rapamycin target protein 1) (RAPT1)	Mtor Frap1 Raft1	Rattus norvegicus (Rat)	2549
O95819	M4K4_HUMAN	reviewed	Mitogen-activated protein kinase kinase kinase kinase 4 (EC 2.7.11.1) (HPK/GCK-like kinase HGK) (MAPK/ERK kinase kinase kinase 4) (MEK kinase kinase 4) (MEKKK 4) (Nck-interacting kinase)	MAP4K4 HGK KIAA0687 NIK	Homo sapiens (Human)	1239
Q13976	KGP1_HUMAN	reviewed	cGMP-dependent protein kinase 1 (cGK 1) (cGK1) (EC 2.7.11.12) (cGMP-dependent protein kinase I) (cGKI)	PRKG1 PRKG1B PRKGR1A PRKGR1B	Homo sapiens (Human)	671
Q15759	MK11_HUMAN	reviewed	Mitogen-activated protein kinase 11 (MAP kinase 11) (MAPK 11) (EC 2.7.11.24) (Mitogen-activated protein kinase p38 beta) (MAP kinase p38 beta) (p38b) (Stress-activated protein kinase 2b) (SAPK2b) (p38-2)	MAPK11 PRKM11 SAPK2 SAPK2B	Homo sapiens (Human)	364
O95067	CCNB2_HUMAN	reviewed	G2/mitotic-specific cyclin-B2	CCNB2	Homo sapiens (Human)	398
P14635	CCNB1_HUMAN	reviewed	G2/mitotic-specific cyclin-B1	CCNB1 CCNB	Homo sapiens (Human)	433
Q8WWL7	CCNB3_HUMAN	reviewed	G2/mitotic-specific cyclin-B3	CCNB3 CYCB3	Homo sapiens (Human)	1395
P48729	KC1A_HUMAN	reviewed	Casein kinase I isoform alpha (CKI-alpha) (EC 2.7.11.1) (CK1)	CSNK1A1	Homo sapiens (Human)	337
Q14164	IKKE_HUMAN	reviewed	Inhibitor of nuclear factor kappa-B kinase subunit epsilon (I-kappa-B kinase epsilon) (IKK-E) (IKK-epsilon) (IkBKE) (EC 2.7.11.10) (Inducible I kappa-B kinase) (IKK-i)	IKBKE IKKE IKKI KIAA0151	Homo sapiens (Human)	716
Q9UHD2	TBK1_HUMAN	reviewed	Serine/threonine-protein kinase TBK1 (EC 2.7.11.1) (NF-kappa-B-activating kinase) (T2K) (TANK-binding kinase 1)	TBK1 NAK	Homo sapiens (Human)	729
P20786	PGFRA_RAT	reviewed	Platelet-derived growth factor receptor alpha (PDGF-R-alpha) (PDGFR-alpha) (EC 2.7.10.1) (Alpha platelet-derived growth factor receptor) (Alpha-type platelet-derived growth factor receptor) (CD140 antigen-like family member A) (Platelet-derived growth factor alpha receptor) (CD antigen CD140a)	Pdgfra	Rattus norvegicus (Rat)	1088
P78368	KC1G2_HUMAN	reviewed	Casein kinase I isoform gamma-2 (CKI-gamma 2) (EC 2.7.11.1)	CSNK1G2 CK1G2	Homo sapiens (Human)	415
P78396	CCNA1_HUMAN	reviewed	Cyclin-A1	CCNA1	Homo sapiens (Human)	465
Q13554	KCC2B_HUMAN	reviewed	Calcium/calmodulin-dependent protein kinase type II subunit beta (CaM kinase II subunit beta) (CaMK-II subunit beta) (EC 2.7.11.17)	CAMK2B CAM2 CAMK2 CAMKB	Homo sapiens (Human)	666
Q13555	KCC2G_HUMAN	reviewed	Calcium/calmodulin-dependent protein kinase type II subunit gamma (CaM kinase II subunit gamma) (CaMK-II subunit gamma) (EC 2.7.11.17)	CAMK2G CAMK CAMK-II CAMKG	Homo sapiens (Human)	558
Q13557	KCC2D_HUMAN	reviewed	Calcium/calmodulin-dependent protein kinase type II subunit delta (CaM kinase II subunit delta) (CaMK-II subunit delta) (EC 2.7.11.17)	CAMK2D CAMKD	Homo sapiens (Human)	499
Q9UQM7	KCC2A_HUMAN	reviewed	Calcium/calmodulin-dependent protein kinase type II subunit alpha (CaM kinase II subunit alpha) (CaMK-II subunit alpha) (EC 2.7.11.17)	CAMK2A CAMKA KIAA0968	Homo sapiens (Human)	478
Q99683	M3K5_HUMAN	reviewed	Mitogen-activated protein kinase kinase kinase 5 (EC 2.7.11.25) (Apoptosis signal-regulating kinase 1) (ASK-1) (MAPK/ERK kinase kinase 5) (MEK kinase 5) (MEKK 5)	MAP3K5 ASK1 MAPKKK5 MEKK5	Homo sapiens (Human)	1374
O43781	DYRK3_HUMAN	reviewed	Dual specificity tyrosine-phosphorylation-regulated kinase 3 (EC 2.7.12.1) (Regulatory erythroid kinase) (REDK)	DYRK3	Homo sapiens (Human)	588
Q62137	JAK3_MOUSE	reviewed	Tyrosine-protein kinase JAK3 (EC 2.7.10.2) (Janus kinase 3) (JAK-3)	Jak3	Mus musculus (Mouse)	1100
P54753	EPHB3_HUMAN	reviewed	Ephrin type-B receptor 3 (EC 2.7.10.1) (EPH-like tyrosine kinase 2) (EPH-like kinase 2) (Embryonic kinase 2) (EK2) (hEK2) (Tyrosine-protein kinase TYRO6)	EPHB3 ETK2 HEK2 TYRO6	Homo sapiens (Human)	998
P49185	MK08_RAT	reviewed	Mitogen-activated protein kinase 8 (MAP kinase 8) (MAPK 8) (EC 2.7.11.24) (SAPK gamma) (Stress-activated protein kinase JNK1) (c-Jun N-terminal kinase 1) (p54 gamma)	Mapk8 Jnk1 Prkm8	Rattus norvegicus (Rat)	411
Q13882	PTK6_HUMAN	reviewed	Protein-tyrosine kinase 6 (EC 2.7.10.2) (Breast tumor kinase) (Tyrosine-protein kinase BRK)	PTK6 BRK	Homo sapiens (Human)	451
O15264	MK13_HUMAN	reviewed	Mitogen-activated protein kinase 13 (MAP kinase 13) (MAPK 13) (EC 2.7.11.24) (Mitogen-activated protein kinase p38 delta) (MAP kinase p38 delta) (Stress-activated protein kinase 4)	MAPK13 PRKM13 SAPK4	Homo sapiens (Human)	365
P29317	EPHA2_HUMAN	reviewed	Ephrin type-A receptor 2 (EC 2.7.10.1) (Epithelial cell kinase) (Tyrosine-protein kinase receptor ECK)	EPHA2 ECK	Homo sapiens (Human)	976
P51617	IRAK1_HUMAN	reviewed	Interleukin-1 receptor-associated kinase 1 (IRAK-1) (EC 2.7.11.1)	IRAK1 IRAK	Homo sapiens (Human)	712
P54762	EPHB1_HUMAN	reviewed	Ephrin type-B receptor 1 (EC 2.7.10.1) (ELK) (EPH tyrosine kinase 2) (EPH-like kinase 6) (EK6) (hEK6) (Neuronally-expressed EPH-related tyrosine kinase) (NET) (Tyrosine-protein kinase receptor EPH-2)	EPHB1 ELK EPHT2 HEK6 NET	Homo sapiens (Human)	984
P80192	M3K9_HUMAN	reviewed	Mitogen-activated protein kinase kinase kinase 9 (EC 2.7.11.25) (Mixed lineage kinase 1)	MAP3K9 MLK1 PRKE1	Homo sapiens (Human)	1104
Q15418	KS6A1_HUMAN	reviewed	Ribosomal protein S6 kinase alpha-1 (S6K-alpha-1) (EC 2.7.11.1) (90 kDa ribosomal protein S6 kinase 1) (p90-RSK 1) (p90RSK1) (p90S6K) (MAP kinase-activated protein kinase 1a) (MAPK-activated protein kinase 1a) (MAPKAP kinase 1a) (MAPKAPK-1a) (Ribosomal S6 kinase 1) (RSK-1)	RPS6KA1 MAPKAPK1A RSK1	Homo sapiens (Human)	735
Q16513	PKN2_HUMAN	reviewed	Serine/threonine-protein kinase N2 (EC 2.7.11.13) (PKN gamma) (Protein kinase C-like 2) (Protein-kinase C-related kinase 2)	PKN2 PRK2 PRKCL2	Homo sapiens (Human)	984
Q16566	KCC4_HUMAN	reviewed	Calcium/calmodulin-dependent protein kinase type IV (CaMK IV) (EC 2.7.11.17) (CaM kinase-GR)	CAMK4 CAMK CAMK-GR CAMKIV	Homo sapiens (Human)	473
Q86Z02	HIPK1_HUMAN	reviewed	Homeodomain-interacting protein kinase 1 (EC 2.7.11.1) (Nuclear body-associated kinase 2)	HIPK1 KIAA0630 MYAK NBAK2	Homo sapiens (Human)	1210
Q8IW41	MAPK5_HUMAN	reviewed	MAP kinase-activated protein kinase 5 (MAPK-activated protein kinase 5) (MAPKAP kinase 5) (MAPKAP-K5) (MAPKAPK-5) (MK-5) (MK5) (EC 2.7.11.1) (p38-regulated/activated protein kinase) (PRAK)	MAPKAPK5 PRAK	Homo sapiens (Human)	473
Q96SB4	SRPK1_HUMAN	reviewed	SRSF protein kinase 1 (EC 2.7.11.1) (SFRS protein kinase 1) (Serine/arginine-rich protein-specific kinase 1) (SR-protein-specific kinase 1)	SRPK1	Homo sapiens (Human)	655
Q9BZL6	KPCD2_HUMAN	reviewed	Serine/threonine-protein kinase D2 (EC 2.7.11.13) (nPKC-D2)	PRKD2 PKD2 HSPC187	Homo sapiens (Human)	878
O00141	SGK1_HUMAN	reviewed	Serine/threonine-protein kinase Sgk1 (EC 2.7.11.1) (Serum/glucocorticoid-regulated kinase 1)	SGK1 SGK	Homo sapiens (Human)	431
P49187	MK10_RAT	reviewed	Mitogen-activated protein kinase 10 (MAP kinase 10) (MAPK 10) (EC 2.7.11.24) (SAPK-beta) (Stress-activated protein kinase JNK3) (c-Jun N-terminal kinase 3) (p54-beta)	Mapk10 Jnk3 Prkm10	Rattus norvegicus (Rat)	464
P52564	MP2K6_HUMAN	reviewed	Dual specificity mitogen-activated protein kinase kinase 6 (MAP kinase kinase 6) (MAPKK 6) (EC 2.7.12.2) (MAPK/ERK kinase 6) (MEK 6) (Stress-activated protein kinase kinase 3) (SAPK kinase 3) (SAPKK-3) (SAPKK3)	MAP2K6 MEK6 MKK6 PRKMK6 SKK3	Homo sapiens (Human)	334
Q8TF76	HASP_HUMAN	reviewed	Serine/threonine-protein kinase haspin (EC 2.7.11.1) (Germ cell-specific gene 2 protein) (H-haspin) (Haploid germ cell-specific nuclear protein kinase)	GSG2	Homo sapiens (Human)	798
P05696	KPCA_RAT	reviewed	Protein kinase C alpha type (PKC-A) (PKC-alpha) (EC 2.7.11.13)	Prkca Pkca	Rattus norvegicus (Rat)	672
P09215	KPCD_RAT	reviewed	Protein kinase C delta type (EC 2.7.11.13) (nPKC-delta) [Cleaved into: Protein kinase C delta type regulatory subunit; Protein kinase C delta type catalytic subunit (Sphingosine-dependent protein kinase-1) (SDK1)]	Prkcd Pkcd	Rattus norvegicus (Rat)	673
P09216	KPCE_RAT	reviewed	Protein kinase C epsilon type (EC 2.7.11.13) (nPKC-epsilon)	Prkce Pkce	Rattus norvegicus (Rat)	737
P09217	KPCZ_RAT	reviewed	Protein kinase C zeta type (EC 2.7.11.13) (nPKC-zeta)	Prkcz Pkcz	Rattus norvegicus (Rat)	592
P63319	KPCG_RAT	reviewed	Protein kinase C gamma type (PKC-gamma) (EC 2.7.11.13)	Prkcg Pkcc Pkcg Prkcc	Rattus norvegicus (Rat)	697
P68403	KPCB_RAT	reviewed	Protein kinase C beta type (PKC-B) (PKC-beta) (EC 2.7.11.13)	Prkcb Pkcb Prkcb1	Rattus norvegicus (Rat)	671
Q64617	KPCL_RAT	reviewed	Protein kinase C eta type (EC 2.7.11.13) (PKC-L) (nPKC-eta)	Prkch Pkch	Rattus norvegicus (Rat)	683
Q9WTQ0	KPCT_RAT	reviewed	Protein kinase C theta type (EC 2.7.11.13) (nPKC-theta)	Prkcq Pkcq	Rattus norvegicus (Rat)	707
Q04912	RON_HUMAN	reviewed	Macrophage-stimulating protein receptor (MSP receptor) (EC 2.7.10.1) (CDw136) (Protein-tyrosine kinase 8) (p185-Ron) (CD antigen CD136) [Cleaved into: Macrophage-stimulating protein receptor alpha chain; Macrophage-stimulating protein receptor beta chain]	MST1R PTK8 RON	Homo sapiens (Human)	1400
Q9UBS0	KS6B2_HUMAN	reviewed	Ribosomal protein S6 kinase beta-2 (S6K-beta-2) (S6K2) (EC 2.7.11.1) (70 kDa ribosomal protein S6 kinase 2) (P70S6K2) (p70-S6K 2) (S6 kinase-related kinase) (SRK) (Serine/threonine-protein kinase 14B) (p70 ribosomal S6 kinase beta) (S6K-beta) (p70 S6 kinase beta) (p70 S6K-beta) (p70 S6KB) (p70-beta)	RPS6KB2 STK14B	Homo sapiens (Human)	482
P50613	CDK7_HUMAN	reviewed	Cyclin-dependent kinase 7 (EC 2.7.11.22) (EC 2.7.11.23) (39 kDa protein kinase) (p39 Mo15) (CDK-activating kinase 1) (Cell division protein kinase 7) (Serine/threonine-protein kinase 1) (TFIIH basal transcription factor complex kinase subunit)	CDK7 CAK CAK1 CDKN7 MO15 STK1	Homo sapiens (Human)	346
O00238	BMR1B_HUMAN	reviewed	Bone morphogenetic protein receptor type-1B (BMP type-1B receptor) (BMPR-1B) (EC 2.7.11.30) (CD antigen CDw293)	BMPR1B	Homo sapiens (Human)	502
P36894	BMR1A_HUMAN	reviewed	Bone morphogenetic protein receptor type-1A (BMP type-1A receptor) (BMPR-1A) (EC 2.7.11.30) (Activin receptor-like kinase 3) (ALK-3) (Serine/threonine-protein kinase receptor R5) (SKR5) (CD antigen CD292)	BMPR1A ACVRLK3 ALK3	Homo sapiens (Human)	532
P36896	ACV1B_HUMAN	reviewed	Activin receptor type-1B (EC 2.7.11.30) (Activin receptor type IB) (ACTR-IB) (Activin receptor-like kinase 4) (ALK-4) (Serine/threonine-protein kinase receptor R2) (SKR2)	ACVR1B ACVRLK4 ALK4	Homo sapiens (Human)	505
P37023	ACVL1_HUMAN	reviewed	Serine/threonine-protein kinase receptor R3 (SKR3) (EC 2.7.11.30) (Activin receptor-like kinase 1) (ALK-1) (TGF-B superfamily receptor type I) (TSR-I)	ACVRL1 ACVRLK1 ALK1	Homo sapiens (Human)	503
Q04771	ACVR1_HUMAN	reviewed	Activin receptor type-1 (EC 2.7.11.30) (Activin receptor type I) (ACTR-I) (Activin receptor-like kinase 2) (ALK-2) (Serine/threonine-protein kinase receptor R1) (SKR1) (TGF-B superfamily receptor type I) (TSR-I)	ACVR1 ACVRLK2	Homo sapiens (Human)	509
Q13873	BMPR2_HUMAN	reviewed	Bone morphogenetic protein receptor type-2 (BMP type-2 receptor) (BMPR-2) (EC 2.7.11.30) (Bone morphogenetic protein receptor type II) (BMP type II receptor) (BMPR-II)	BMPR2 PPH1	Homo sapiens (Human)	1038
Q9Y478	AAKB1_HUMAN	reviewed	5'-AMP-activated protein kinase subunit beta-1 (AMPK subunit beta-1) (AMPKb)	PRKAB1 AMPK	Homo sapiens (Human)	270
P00520	ABL1_MOUSE	reviewed	Tyrosine-protein kinase ABL1 (EC 2.7.10.2) (Abelson murine leukemia viral oncogene homolog 1) (Abelson tyrosine-protein kinase 1) (Proto-oncogene c-Abl) (p150)	Abl1 Abl	Mus musculus (Mouse)	1123
P53671	LIMK2_HUMAN	reviewed	LIM domain kinase 2 (LIMK-2) (EC 2.7.11.1)	LIMK2	Homo sapiens (Human)	638
Q99558	M3K14_HUMAN	reviewed	Mitogen-activated protein kinase kinase kinase 14 (EC 2.7.11.25) (NF-kappa-beta-inducing kinase) (HsNIK) (Serine/threonine-protein kinase NIK)	MAP3K14 NIK	Homo sapiens (Human)	947
Q16584	M3K11_HUMAN	reviewed	Mitogen-activated protein kinase kinase kinase 11 (EC 2.7.11.25) (Mixed lineage kinase 3) (Src-homology 3 domain-containing proline-rich kinase)	MAP3K11 MLK3 PTK1 SPRK	Homo sapiens (Human)	847
Q13164	MK07_HUMAN	reviewed	Mitogen-activated protein kinase 7 (MAP kinase 7) (MAPK 7) (EC 2.7.11.24) (Big MAP kinase 1) (BMK-1) (Extracellular signal-regulated kinase 5) (ERK-5)	MAPK7 BMK1 ERK5 PRKM7	Homo sapiens (Human)	816
Q01279	EGFR_MOUSE	reviewed	Epidermal growth factor receptor (EC 2.7.10.1)	Egfr	Mus musculus (Mouse)	1210
P49761	CLK3_HUMAN	reviewed	Dual specificity protein kinase CLK3 (EC 2.7.12.1) (CDC-like kinase 3)	CLK3	Homo sapiens (Human)	638
Q56UN5	M3K19_HUMAN	reviewed	Mitogen-activated protein kinase kinase kinase 19 (EC 2.7.11.1) (Regulated in COPD, protein kinase) (SPS1/STE20-related protein kinase YSK4)	MAP3K19 RCK YSK4	Homo sapiens (Human)	1328
Q9Y6M4	KC1G3_HUMAN	reviewed	Casein kinase I isoform gamma-3 (CKI-gamma 3) (EC 2.7.11.1)	CSNK1G3	Homo sapiens (Human)	447
P00521	ABL_MLVAB	reviewed	Tyrosine-protein kinase transforming protein Abl (EC 2.7.10.2) (V-abl)	ABL	Abelson murine leukemia virus	746
O15075	DCLK1_HUMAN	reviewed	Serine/threonine-protein kinase DCLK1 (EC 2.7.11.1) (Doublecortin domain-containing protein 3A) (Doublecortin-like and CAM kinase-like 1) (Doublecortin-like kinase 1)	DCLK1 DCAMKL1 DCDC3A KIAA0369	Homo sapiens (Human)	740
O94768	ST17B_HUMAN	reviewed	Serine/threonine-protein kinase 17B (EC 2.7.11.1) (DAP kinase-related apoptosis-inducing protein kinase 2)	STK17B DRAK2	Homo sapiens (Human)	372
O94921	CDK14_HUMAN	reviewed	Cyclin-dependent kinase 14 (EC 2.7.11.22) (Cell division protein kinase 14) (Serine/threonine-protein kinase PFTAIRE-1) (hPFTAIRE1)	CDK14 KIAA0834 PFTK1	Homo sapiens (Human)	469
P49336	CDK8_HUMAN	reviewed	Cyclin-dependent kinase 8 (EC 2.7.11.22) (EC 2.7.11.23) (Cell division protein kinase 8) (Mediator complex subunit CDK8) (Mediator of RNA polymerase II transcription subunit CDK8) (Protein kinase K35)	CDK8	Homo sapiens (Human)	464
P51946	CCNH_HUMAN	reviewed	Cyclin-H (MO15-associated protein) (p34) (p37)	CCNH	Homo sapiens (Human)	323
P54756	EPHA5_HUMAN	reviewed	Ephrin type-A receptor 5 (EC 2.7.10.1) (Brain-specific kinase) (EPH homology kinase 1) (EHK-1) (EPH-like kinase 7) (EK7) (hEK7)	EPHA5 BSK EHK1 HEK7 TYRO4	Homo sapiens (Human)	1037
Q00526	CDK3_HUMAN	reviewed	Cyclin-dependent kinase 3 (EC 2.7.11.22) (Cell division protein kinase 3)	CDK3 CDKN3	Homo sapiens (Human)	305
Q00537	CDK17_HUMAN	reviewed	Cyclin-dependent kinase 17 (EC 2.7.11.22) (Cell division protein kinase 17) (PCTAIRE-motif protein kinase 2) (Serine/threonine-protein kinase PCTAIRE-2)	CDK17 PCTAIRE2 PCTK2	Homo sapiens (Human)	523
Q07002	CDK18_HUMAN	reviewed	Cyclin-dependent kinase 18 (EC 2.7.11.22) (Cell division protein kinase 18) (PCTAIRE-motif protein kinase 3) (Serine/threonine-protein kinase PCTAIRE-3)	CDK18 PCTAIRE3 PCTK3	Homo sapiens (Human)	472
Q13131	AAPK1_HUMAN	reviewed	5'-AMP-activated protein kinase catalytic subunit alpha-1 (AMPK subunit alpha-1) (EC 2.7.11.1) (Acetyl-CoA carboxylase kinase) (ACACA kinase) (EC 2.7.11.27) (Hydroxymethylglutaryl-CoA reductase kinase) (HMGCR kinase) (EC 2.7.11.31) (Tau-protein kinase PRKAA1) (EC 2.7.11.26)	PRKAA1 AMPK1	Homo sapiens (Human)	559
Q13705	AVR2B_HUMAN	reviewed	Activin receptor type-2B (EC 2.7.11.30) (Activin receptor type IIB) (ACTR-IIB)	ACVR2B	Homo sapiens (Human)	512
Q16816	PHKG1_HUMAN	reviewed	Phosphorylase b kinase gamma catalytic chain, skeletal muscle/heart isoform (PHK-gamma-M) (EC 2.7.11.19) (Phosphorylase kinase subunit gamma-1) (Serine/threonine-protein kinase PHKG1) (EC 2.7.11.1) (EC 2.7.11.26)	PHKG1 PHKG	Homo sapiens (Human)	387
Q8IVH8	M4K3_HUMAN	reviewed	Mitogen-activated protein kinase kinase kinase kinase 3 (EC 2.7.11.1) (Germinal center kinase-related protein kinase) (GLK) (MAPK/ERK kinase kinase kinase 3) (MEK kinase kinase 3) (MEKKK 3)	MAP4K3 RAB8IPL1	Homo sapiens (Human)	894
Q8N5S9	KKCC1_HUMAN	reviewed	Calcium/calmodulin-dependent protein kinase kinase 1 (CaM-KK 1) (CaM-kinase kinase 1) (CaMKK 1) (EC 2.7.11.17) (CaM-kinase IV kinase) (Calcium/calmodulin-dependent protein kinase kinase alpha) (CaM-KK alpha) (CaM-kinase kinase alpha) (CaMKK alpha)	CAMKK1 CAMKKA	Homo sapiens (Human)	505
Q8TD08	MK15_HUMAN	reviewed	Mitogen-activated protein kinase 15 (MAP kinase 15) (MAPK 15) (EC 2.7.11.24) (Extracellular signal-regulated kinase 7) (ERK-7) (Extracellular signal-regulated kinase 8) (ERK-8)	MAPK15 ERK7 ERK8	Homo sapiens (Human)	544
Q92918	M4K1_HUMAN	reviewed	Mitogen-activated protein kinase kinase kinase kinase 1 (EC 2.7.11.1) (Hematopoietic progenitor kinase) (MAPK/ERK kinase kinase kinase 1) (MEK kinase kinase 1) (MEKKK 1)	MAP4K1 HPK1	Homo sapiens (Human)	833
Q9BWU1	CDK19_HUMAN	reviewed	Cyclin-dependent kinase 19 (EC 2.7.11.22) (CDC2-related protein kinase 6) (Cell division cycle 2-like protein kinase 6) (Cell division protein kinase 19) (Cyclin-dependent kinase 11) (Death-preventing kinase)	CDK19 CDC2L6 CDK11 KIAA1028	Homo sapiens (Human)	502
Q9C098	DCLK3_HUMAN	reviewed	Serine/threonine-protein kinase DCLK3 (EC 2.7.11.1) (Doublecortin domain-containing protein 3C) (Doublecortin-like and CAM kinase-like 3) (Doublecortin-like kinase 3)	DCLK3 DCAMKL3 DCDC3C KIAA1765	Homo sapiens (Human)	648
Q9H093	NUAK2_HUMAN	reviewed	NUAK family SNF1-like kinase 2 (EC 2.7.11.1) (Omphalocele kinase 2) (SNF1/AMP kinase-related kinase) (SNARK)	NUAK2 OMPHK2 SNARK	Homo sapiens (Human)	628
Q9H3Y6	SRMS_HUMAN	reviewed	Tyrosine-protein kinase Srms (EC 2.7.10.2)	SRMS C20orf148	Homo sapiens (Human)	488
Q9UK32	KS6A6_HUMAN	reviewed	Ribosomal protein S6 kinase alpha-6 (S6K-alpha-6) (EC 2.7.11.1) (90 kDa ribosomal protein S6 kinase 6) (p90-RSK 6) (p90RSK6) (Ribosomal S6 kinase 4) (RSK-4) (pp90RSK4)	RPS6KA6 RSK4	Homo sapiens (Human)	745
Q9Y5S2	MRCKB_HUMAN	reviewed	Serine/threonine-protein kinase MRCK beta (EC 2.7.11.1) (CDC42-binding protein kinase beta) (CDC42BP-beta) (DMPK-like beta) (Myotonic dystrophy kinase-related CDC42-binding kinase beta) (MRCK beta) (Myotonic dystrophy protein kinase-like beta)	CDC42BPB KIAA1124	Homo sapiens (Human)	1711
Q06486	KC1D_RAT	reviewed	Casein kinase I isoform delta (CKI-delta) (EC 2.7.11.1) (Tau-protein kinase CSNK1D) (EC 2.7.11.26)	Csnk1d Hckid	Rattus norvegicus (Rat)	415
Q05030	PGFRB_RAT	reviewed	Platelet-derived growth factor receptor beta (PDGF-R-beta) (PDGFR-beta) (EC 2.7.10.1) (Beta platelet-derived growth factor receptor) (Beta-type platelet-derived growth factor receptor) (CD140 antigen-like family member B) (Platelet-derived growth factor receptor 1) (PDGFR-1) (CD antigen CD140b)	Pdgfrb Pdgfr Pdgfr1	Rattus norvegicus (Rat)	1097
P67870	CSK2B_HUMAN	reviewed	Casein kinase II subunit beta (CK II beta) (Phosvitin) (Protein G5a)	CSNK2B CK2N G5A	Homo sapiens (Human)	215
P29323	EPHB2_HUMAN	reviewed	Ephrin type-B receptor 2 (EC 2.7.10.1) (Developmentally-regulated Eph-related tyrosine kinase) (ELK-related tyrosine kinase) (EPH tyrosine kinase 3) (EPH-like kinase 5) (EK5) (hEK5) (Renal carcinoma antigen NY-REN-47) (Tyrosine-protein kinase TYRO5) (Tyrosine-protein kinase receptor EPH-3)	EPHB2 DRT EPHT3 EPTH3 ERK HEK5 TYRO5	Homo sapiens (Human)	1055
P04409	KPCA_BOVIN	reviewed	Protein kinase C alpha type (PKC-A) (PKC-alpha) (EC 2.7.11.13)	PRKCA	Bos taurus (Bovine)	672
P20444	KPCA_MOUSE	reviewed	Protein kinase C alpha type (PKC-A) (PKC-alpha) (EC 2.7.11.13)	Prkca Pkca	Mus musculus (Mouse)	672
P23298	KPCL_MOUSE	reviewed	Protein kinase C eta type (EC 2.7.11.13) (PKC-L) (nPKC-eta)	Prkch Pkch	Mus musculus (Mouse)	683
P28867	KPCD_MOUSE	reviewed	Protein kinase C delta type (EC 2.7.11.13) (Tyrosine-protein kinase PRKCD) (EC 2.7.10.2) (nPKC-delta) [Cleaved into: Protein kinase C delta type regulatory subunit; Protein kinase C delta type catalytic subunit (Sphingosine-dependent protein kinase-1) (SDK1)]	Prkcd Pkcd	Mus musculus (Mouse)	674
P11274	BCR_HUMAN	reviewed	Breakpoint cluster region protein (EC 2.7.11.1) (Renal carcinoma antigen NY-REN-26)	BCR BCR1 D22S11	Homo sapiens (Human)	1271
Q9H4B4	PLK3_HUMAN	reviewed	Serine/threonine-protein kinase PLK3 (EC 2.7.11.21) (Cytokine-inducible serine/threonine-protein kinase) (FGF-inducible kinase) (Polo-like kinase 3) (PLK-3) (Proliferation-related kinase)	PLK3 CNK FNK PRK	Homo sapiens (Human)	646
Q9NYY3	PLK2_HUMAN	reviewed	Serine/threonine-protein kinase PLK2 (EC 2.7.11.21) (Polo-like kinase 2) (PLK-2) (hPlk2) (Serine/threonine-protein kinase SNK) (hSNK) (Serum-inducible kinase)	PLK2 SNK	Homo sapiens (Human)	685
P53667	LIMK1_HUMAN	reviewed	LIM domain kinase 1 (LIMK-1) (EC 2.7.11.1)	LIMK1 LIMK	Homo sapiens (Human)	647
O96013	PAK4_HUMAN	reviewed	Serine/threonine-protein kinase PAK 4 (EC 2.7.11.1) (p21-activated kinase 4) (PAK-4)	PAK4 KIAA1142	Homo sapiens (Human)	591
P51948	MAT1_HUMAN	reviewed	CDK-activating kinase assembly factor MAT1 (CDK7/cyclin-H assembly factor) (Cyclin-G1-interacting protein) (Menage a trois) (RING finger protein 66) (RING finger protein MAT1) (p35) (p36)	MNAT1 CAP35 MAT1 RNF66	Homo sapiens (Human)	309
P42680	TEC_HUMAN	reviewed	Tyrosine-protein kinase Tec (EC 2.7.10.2)	TEC PSCTK4	Homo sapiens (Human)	631
P51813	BMX_HUMAN	reviewed	Cytoplasmic tyrosine-protein kinase BMX (EC 2.7.10.2) (Bone marrow tyrosine kinase gene in chromosome X protein) (Epithelial and endothelial tyrosine kinase) (ETK) (NTK38)	BMX	Homo sapiens (Human)	675
P38936	CDN1A_HUMAN	reviewed	Cyclin-dependent kinase inhibitor 1 (CDK-interacting protein 1) (Melanoma differentiation-associated protein 6) (MDA-6) (p21)	CDKN1A CAP20 CDKN1 CIP1 MDA6 PIC1 SDI1 WAF1	Homo sapiens (Human)	164
Q9Y6K9	NEMO_HUMAN	reviewed	NF-kappa-B essential modulator (NEMO) (FIP-3) (IkB kinase-associated protein 1) (IKKAP1) (Inhibitor of nuclear factor kappa-B kinase subunit gamma) (I-kappa-B kinase subunit gamma) (IKK-gamma) (IKKG) (IkB kinase subunit gamma) (NF-kappa-B essential modifier)	IKBKG FIP3 NEMO	Homo sapiens (Human)	419
Q15118	PDK1_HUMAN	reviewed	[Pyruvate dehydrogenase (acetyl-transferring)] kinase isozyme 1, mitochondrial (EC 2.7.11.2) (Pyruvate dehydrogenase kinase isoform 1) (PDH kinase 1)	PDK1 PDHK1	Homo sapiens (Human)	436
Q15119	PDK2_HUMAN	reviewed	[Pyruvate dehydrogenase (acetyl-transferring)] kinase isozyme 2, mitochondrial (EC 2.7.11.2) (Pyruvate dehydrogenase kinase isoform 2) (PDH kinase 2) (PDKII)	PDK2 PDHK2	Homo sapiens (Human)	407
Q15120	PDK3_HUMAN	reviewed	[Pyruvate dehydrogenase (acetyl-transferring)] kinase isozyme 3, mitochondrial (EC 2.7.11.2) (Pyruvate dehydrogenase kinase isoform 3)	PDK3 PDHK3	Homo sapiens (Human)	406
Q16654	PDK4_HUMAN	reviewed	[Pyruvate dehydrogenase (acetyl-transferring)] kinase isozyme 4, mitochondrial (EC 2.7.11.2) (Pyruvate dehydrogenase kinase isoform 4)	PDK4 PDHK4	Homo sapiens (Human)	411
P36507	MP2K2_HUMAN	reviewed	Dual specificity mitogen-activated protein kinase kinase 2 (MAP kinase kinase 2) (MAPKK 2) (EC 2.7.12.2) (ERK activator kinase 2) (MAPK/ERK kinase 2) (MEK 2)	MAP2K2 MEK2 MKK2 PRKMK2	Homo sapiens (Human)	400
Q8N752	KC1AL_HUMAN	reviewed	Casein kinase I isoform alpha-like (CKI-alpha-like) (EC 2.7.11.1) (CK1)	CSNK1A1L	Homo sapiens (Human)	337
Q9NRP7	STK36_HUMAN	reviewed	Serine/threonine-protein kinase 36 (EC 2.7.11.1) (Fused homolog)	STK36 KIAA1278	Homo sapiens (Human)	1315
Q9NY57	ST32B_HUMAN	reviewed	Serine/threonine-protein kinase 32B (EC 2.7.11.1) (Yet another novel kinase 2)	STK32B YANK2 UNQ3003/PRO9744	Homo sapiens (Human)	414
Q9NYL2	MLTK_HUMAN	reviewed	Mitogen-activated protein kinase kinase kinase MLT (EC 2.7.11.25) (Human cervical cancer suppressor gene 4 protein) (HCCS-4) (Leucine zipper- and sterile alpha motif-containing kinase) (MLK-like mitogen-activated protein triple kinase) (Mixed lineage kinase-related kinase) (MLK-related kinase) (MRK) (Sterile alpha motif- and leucine zipper-containing kinase AZK)	ZAK MLTK HCCS4	Homo sapiens (Human)	800
Q9UBE8	NLK_HUMAN	reviewed	Serine/threonine-protein kinase NLK (EC 2.7.11.24) (Nemo-like kinase) (Protein LAK1)	NLK LAK1	Homo sapiens (Human)	527
O88351	IKKB_MOUSE	reviewed	Inhibitor of nuclear factor kappa-B kinase subunit beta (I-kappa-B-kinase beta) (IKK-B) (IKK-beta) (IkBKB) (EC 2.7.11.10) (I-kappa-B kinase 2) (IKK2) (Nuclear factor NF-kappa-B inhibitor kinase beta) (NFKBIKB)	Ikbkb Ikkb	Mus musculus (Mouse)	757
Q9WUD9	SRC_RAT	reviewed	Proto-oncogene tyrosine-protein kinase Src (EC 2.7.10.2) (Proto-oncogene c-Src) (pp60c-src) (p60-Src)	Src	Rattus norvegicus (Rat)	536
Q99640	PMYT1_HUMAN	reviewed	Membrane-associated tyrosine- and threonine-specific cdc2-inhibitory kinase (EC 2.7.11.1) (Myt1 kinase)	PKMYT1 MYT1	Homo sapiens (Human)	499
Q63065	PDK1_RAT	reviewed	[Pyruvate dehydrogenase (acetyl-transferring)] kinase isozyme 1, mitochondrial (EC 2.7.11.2) (PDK p48) (Pyruvate dehydrogenase kinase isoform 1) (PDH kinase 1)	Pdk1 Pdh	Rattus norvegicus (Rat)	434
Q64536	PDK2_RAT	reviewed	[Pyruvate dehydrogenase (acetyl-transferring)] kinase isozyme 2, mitochondrial (EC 2.7.11.2) (PDK P45) (Pyruvate dehydrogenase kinase isoform 2) (PDH kinase 2)	Pdk2	Rattus norvegicus (Rat)	407
Q02111	KPCT_MOUSE	reviewed	Protein kinase C theta type (EC 2.7.11.13) (nPKC-theta)	Prkcq Pkcq	Mus musculus (Mouse)	707
P54645	AAPK1_RAT	reviewed	5'-AMP-activated protein kinase catalytic subunit alpha-1 (AMPK subunit alpha-1) (EC 2.7.11.1) (Acetyl-CoA carboxylase kinase) (ACACA kinase) (EC 2.7.11.27) (Hydroxymethylglutaryl-CoA reductase kinase) (HMGCR kinase) (EC 2.7.11.31) (Tau-protein kinase PRKAA1) (EC 2.7.11.26)	Prkaa1 Ampk1	Rattus norvegicus (Rat)	559
O00506	STK25_HUMAN	reviewed	Serine/threonine-protein kinase 25 (EC 2.7.11.1) (Ste20-like kinase) (Sterile 20/oxidant stress-response kinase 1) (SOK-1) (Ste20/oxidant stress response kinase 1)	STK25 SOK1 YSK1	Homo sapiens (Human)	426
O14730	RIOK3_HUMAN	reviewed	Serine/threonine-protein kinase RIO3 (EC 2.7.11.1) (RIO kinase 3) (sudD homolog)	RIOK3 SUDD	Homo sapiens (Human)	519
O15146	MUSK_HUMAN	reviewed	Muscle, skeletal receptor tyrosine-protein kinase (EC 2.7.10.1) (Muscle-specific tyrosine-protein kinase receptor) (MuSK) (Muscle-specific kinase receptor)	MUSK	Homo sapiens (Human)	869
O75914	PAK3_HUMAN	reviewed	Serine/threonine-protein kinase PAK 3 (EC 2.7.11.1) (Beta-PAK) (Oligophrenin-3) (p21-activated kinase 3) (PAK-3)	PAK3 OPHN3	Homo sapiens (Human)	559
O95835	LATS1_HUMAN	reviewed	Serine/threonine-protein kinase LATS1 (EC 2.7.11.1) (Large tumor suppressor homolog 1) (WARTS protein kinase) (h-warts)	LATS1 WARTS	Homo sapiens (Human)	1130
P11799	MYLK_CHICK	reviewed	Myosin light chain kinase, smooth muscle (MLCK) (EC 2.7.11.18) (Telokin) [Cleaved into: Myosin light chain kinase, smooth muscle, deglutamylated form]	Mylk	Gallus gallus (Chicken)	1906
P14616	INSRR_HUMAN	reviewed	Insulin receptor-related protein (IRR) (EC 2.7.10.1) (IR-related receptor) [Cleaved into: Insulin receptor-related protein alpha chain; Insulin receptor-related protein beta chain]	INSRR IRR	Homo sapiens (Human)	1297
P16591	FER_HUMAN	reviewed	Tyrosine-protein kinase Fer (EC 2.7.10.2) (Feline encephalitis virus-related kinase FER) (Fujinami poultry sarcoma/Feline sarcoma-related protein Fer) (Proto-oncogene c-Fer) (Tyrosine kinase 3) (p94-Fer)	FER TYK3	Homo sapiens (Human)	822
P27448	MARK3_HUMAN	reviewed	MAP/microtubule affinity-regulating kinase 3 (EC 2.7.11.1) (C-TAK1) (cTAK1) (Cdc25C-associated protein kinase 1) (ELKL motif kinase 2) (EMK-2) (Protein kinase STK10) (Ser/Thr protein kinase PAR-1) (Par-1a) (Serine/threonine-protein kinase p78)	MARK3 CTAK1 EMK2	Homo sapiens (Human)	753
P45985	MP2K4_HUMAN	reviewed	Dual specificity mitogen-activated protein kinase kinase 4 (MAP kinase kinase 4) (MAPKK 4) (EC 2.7.12.2) (JNK-activating kinase 1) (MAPK/ERK kinase 4) (MEK 4) (SAPK/ERK kinase 1) (SEK1) (Stress-activated protein kinase kinase 1) (SAPK kinase 1) (SAPKK-1) (SAPKK1) (c-Jun N-terminal kinase kinase 1) (JNKK)	MAP2K4 JNKK1 MEK4 MKK4 PRKMK4 SEK1 SERK1 SKK1	Homo sapiens (Human)	399
P53355	DAPK1_HUMAN	reviewed	Death-associated protein kinase 1 (DAP kinase 1) (EC 2.7.11.1)	DAPK1 DAPK	Homo sapiens (Human)	1430
P54646	AAPK2_HUMAN	reviewed	5'-AMP-activated protein kinase catalytic subunit alpha-2 (AMPK subunit alpha-2) (EC 2.7.11.1) (Acetyl-CoA carboxylase kinase) (ACACA kinase) (EC 2.7.11.27) (Hydroxymethylglutaryl-CoA reductase kinase) (HMGCR kinase) (EC 2.7.11.31)	PRKAA2 AMPK AMPK2	Homo sapiens (Human)	552
P57059	SIK1_HUMAN	reviewed	Serine/threonine-protein kinase SIK1 (EC 2.7.11.1) (Salt-inducible kinase 1) (SIK-1) (Serine/threonine-protein kinase SNF1-like kinase 1) (Serine/threonine-protein kinase SNF1LK)	SIK1 SIK SNF1LK	Homo sapiens (Human)	783
P78362	SRPK2_HUMAN	reviewed	SRSF protein kinase 2 (EC 2.7.11.1) (SFRS protein kinase 2) (Serine/arginine-rich protein-specific kinase 2) (SR-protein-specific kinase 2) [Cleaved into: SRSF protein kinase 2 N-terminal; SRSF protein kinase 2 C-terminal]	SRPK2	Homo sapiens (Human)	688
Q14680	MELK_HUMAN	reviewed	Maternal embryonic leucine zipper kinase (hMELK) (EC 2.7.11.1) (Protein kinase Eg3) (pEg3 kinase) (Protein kinase PK38) (hPK38) (Tyrosine-protein kinase MELK) (EC 2.7.10.2)	MELK KIAA0175	Homo sapiens (Human)	651
Q15831	STK11_HUMAN	reviewed	Serine/threonine-protein kinase STK11 (EC 2.7.11.1) (Liver kinase B1) (LKB1) (hLKB1) (Renal carcinoma antigen NY-REN-19)	STK11 LKB1 PJS	Homo sapiens (Human)	433
Q16288	NTRK3_HUMAN	reviewed	NT-3 growth factor receptor (EC 2.7.10.1) (GP145-TrkC) (Trk-C) (Neurotrophic tyrosine kinase receptor type 3) (TrkC tyrosine kinase)	NTRK3 TRKC	Homo sapiens (Human)	839
Q86UE8	TLK2_HUMAN	reviewed	Serine/threonine-protein kinase tousled-like 2 (EC 2.7.11.1) (HsHPK) (PKU-alpha) (Tousled-like kinase 2)	TLK2	Homo sapiens (Human)	772
Q86YV6	MYLK4_HUMAN	reviewed	Myosin light chain kinase family member 4 (EC 2.7.11.1) (Sugen kinase 85) (SgK085)	MYLK4 SGK085	Homo sapiens (Human)	388
Q8IWQ3	BRSK2_HUMAN	reviewed	Serine/threonine-protein kinase BRSK2 (EC 2.7.11.1) (Brain-selective kinase 2) (EC 2.7.11.26) (Brain-specific serine/threonine-protein kinase 2) (BR serine/threonine-protein kinase 2) (Serine/threonine-protein kinase 29) (Serine/threonine-protein kinase SAD-A)	BRSK2 C11orf7 PEN11B SADA STK29 HUSSY-12	Homo sapiens (Human)	736
Q8NFD2	ANKK1_HUMAN	reviewed	Ankyrin repeat and protein kinase domain-containing protein 1 (EC 2.7.11.1) (Protein kinase PKK2) (Sugen kinase 288) (SgK288) (X-kinase)	ANKK1 PKK2 SGK288	Homo sapiens (Human)	765
Q8TDC3	BRSK1_HUMAN	reviewed	Serine/threonine-protein kinase BRSK1 (EC 2.7.11.1) (Brain-selective kinase 1) (EC 2.7.11.26) (Brain-specific serine/threonine-protein kinase 1) (BR serine/threonine-protein kinase 1) (Serine/threonine-protein kinase SAD-B) (Synapses of Amphids Defective homolog 1) (SAD1 homolog) (hSAD1)	BRSK1 KIAA1811 SAD1 SADB	Homo sapiens (Human)	778
Q8TDX7	NEK7_HUMAN	reviewed	Serine/threonine-protein kinase Nek7 (EC 2.7.11.1) (Never in mitosis A-related kinase 7) (NimA-related protein kinase 7)	NEK7	Homo sapiens (Human)	302
Q96L34	MARK4_HUMAN	reviewed	MAP/microtubule affinity-regulating kinase 4 (EC 2.7.11.1) (MAP/microtubule affinity-regulating kinase-like 1)	MARK4 KIAA1860 MARKL1	Homo sapiens (Human)	752
Q9BRS2	RIOK1_HUMAN	reviewed	Serine/threonine-protein kinase RIO1 (EC 2.7.11.1) (RIO kinase 1)	RIOK1	Homo sapiens (Human)	568
Q9H0K1	SIK2_HUMAN	reviewed	Serine/threonine-protein kinase SIK2 (EC 2.7.11.1) (Qin-induced kinase) (Salt-inducible kinase 2) (SIK-2) (Serine/threonine-protein kinase SNF1-like kinase 2)	SIK2 KIAA0781 QIK SNF1LK2	Homo sapiens (Human)	926
Q9NRM7	LATS2_HUMAN	reviewed	Serine/threonine-protein kinase LATS2 (EC 2.7.11.1) (Kinase phosphorylated during mitosis protein) (Large tumor suppressor homolog 2) (Serine/threonine-protein kinase kpm) (Warts-like kinase)	LATS2 KPM	Homo sapiens (Human)	1088
Q9P0L2	MARK1_HUMAN	reviewed	Serine/threonine-protein kinase MARK1 (EC 2.7.11.1) (EC 2.7.11.26) (MAP/microtubule affinity-regulating kinase 1) (PAR1 homolog c) (Par-1c) (Par1c)	MARK1 KIAA1477 MARK	Homo sapiens (Human)	795
Q9P289	STK26_HUMAN	reviewed	Serine/threonine-protein kinase 26 (EC 2.7.11.1) (MST3 and SOK1-related kinase) (Mammalian STE20-like protein kinase 4) (MST-4) (STE20-like kinase MST4) (Serine/threonine-protein kinase MASK)	STK26 MASK MST4	Homo sapiens (Human)	416
Q9UKI8	TLK1_HUMAN	reviewed	Serine/threonine-protein kinase tousled-like 1 (EC 2.7.11.1) (PKU-beta) (Tousled-like kinase 1)	TLK1 KIAA0137	Homo sapiens (Human)	766
Q9Y4K4	M4K5_HUMAN	reviewed	Mitogen-activated protein kinase kinase kinase kinase 5 (EC 2.7.11.1) (Kinase homologous to SPS1/STE20) (KHS) (MAPK/ERK kinase kinase kinase 5) (MEK kinase kinase 5) (MEKKK 5)	MAP4K5	Homo sapiens (Human)	846
Q9Y616	IRAK3_HUMAN	reviewed	Interleukin-1 receptor-associated kinase 3 (IRAK-3) (EC 2.7.11.1) (IL-1 receptor-associated kinase M) (IRAK-M)	IRAK3	Homo sapiens (Human)	596
Q9Y6E0	STK24_HUMAN	reviewed	Serine/threonine-protein kinase 24 (EC 2.7.11.1) (Mammalian STE20-like protein kinase 3) (MST-3) (STE20-like kinase MST3) [Cleaved into: Serine/threonine-protein kinase 24 36 kDa subunit (Mammalian STE20-like protein kinase 3 N-terminal) (MST3/N); Serine/threonine-protein kinase 24 12 kDa subunit (Mammalian STE20-like protein kinase 3 C-terminal) (MST3/C)]	STK24 MST3 STK3	Homo sapiens (Human)	443
P08922	ROS1_HUMAN	reviewed	Proto-oncogene tyrosine-protein kinase ROS (EC 2.7.10.1) (Proto-oncogene c-Ros) (Proto-oncogene c-Ros-1) (Receptor tyrosine kinase c-ros oncogene 1) (c-Ros receptor tyrosine kinase)	ROS1 MCF3 ROS	Homo sapiens (Human)	2347
P21127	CD11B_HUMAN	reviewed	Cyclin-dependent kinase 11B (EC 2.7.11.22) (Cell division cycle 2-like protein kinase 1) (CLK-1) (Cell division protein kinase 11B) (Galactosyltransferase-associated protein kinase p58/GTA) (PITSLRE serine/threonine-protein kinase CDC2L1) (p58 CLK-1)	CDK11B CDC2L1 CDK11 PITSLREA PK58	Homo sapiens (Human)	795
P22455	FGFR4_HUMAN	reviewed	Fibroblast growth factor receptor 4 (FGFR-4) (EC 2.7.10.1) (CD antigen CD334)	FGFR4 JTK2 TKF	Homo sapiens (Human)	802
Q9UQ88	CD11A_HUMAN	reviewed	Cyclin-dependent kinase 11A (EC 2.7.11.22) (Cell division cycle 2-like protein kinase 2) (Cell division protein kinase 11A) (Galactosyltransferase-associated protein kinase p58/GTA) (PITSLRE serine/threonine-protein kinase CDC2L2)	CDK11A CDC2L2 CDC2L3 PITSLREB	Homo sapiens (Human)	783
Q8N568	DCLK2_HUMAN	reviewed	Serine/threonine-protein kinase DCLK2 (EC 2.7.11.1) (CaMK-like CREB regulatory kinase 2) (CL2) (CLICK-II) (CLICK2) (Doublecortin domain-containing protein 3B) (Doublecortin-like and CAM kinase-like 2) (Doublecortin-like kinase 2)	DCLK2 DCAMKL2 DCDC3B DCK2	Homo sapiens (Human)	766
P21860	ERBB3_HUMAN	reviewed	Receptor tyrosine-protein kinase erbB-3 (EC 2.7.10.1) (Proto-oncogene-like protein c-ErbB-3) (Tyrosine kinase-type cell surface receptor HER3)	ERBB3 HER3	Homo sapiens (Human)	1342
P06494	ERBB2_RAT	reviewed	Receptor tyrosine-protein kinase erbB-2 (EC 2.7.10.1) (Epidermal growth factor receptor-related protein) (Proto-oncogene Neu) (Proto-oncogene c-ErbB-2) (p185erbB2) (p185neu) (CD antigen CD340)	Erbb2 Neu	Rattus norvegicus (Rat)	1257
P07332	FES_HUMAN	reviewed	Tyrosine-protein kinase Fes/Fps (EC 2.7.10.2) (Feline sarcoma/Fujinami avian sarcoma oncogene homolog) (Proto-oncogene c-Fes) (Proto-oncogene c-Fps) (p93c-fes)	FES FPS	Homo sapiens (Human)	822
P40231	CSK2A_SCHPO	reviewed	Casein kinase II subunit alpha (CK II subunit alpha) (EC 2.7.11.1)	cka1 orb5 SPAC23C11.11	Schizosaccharomyces pombe (strain 972 / ATCC 24843) (Fission yeast)	332
O00418	EF2K_HUMAN	reviewed	Eukaryotic elongation factor 2 kinase (eEF-2 kinase) (eEF-2K) (EC 2.7.11.20) (Calcium/calmodulin-dependent eukaryotic elongation factor 2 kinase)	EEF2K	Homo sapiens (Human)	725
Q9NZJ5	E2AK3_HUMAN	reviewed	Eukaryotic translation initiation factor 2-alpha kinase 3 (EC 2.7.11.1) (PRKR-like endoplasmic reticulum kinase) (Pancreatic eIF2-alpha kinase) (HsPEK)	EIF2AK3 PEK PERK	Homo sapiens (Human)	1116
P27791	KAPCA_RAT	reviewed	cAMP-dependent protein kinase catalytic subunit alpha (PKA C-alpha) (EC 2.7.11.11)	Prkaca	Rattus norvegicus (Rat)	351
P00517	KAPCA_BOVIN	reviewed	cAMP-dependent protein kinase catalytic subunit alpha (PKA C-alpha) (EC 2.7.11.11)	PRKACA	Bos taurus (Bovine)	351
P05131	KAPCB_BOVIN	reviewed	cAMP-dependent protein kinase catalytic subunit beta (PKA C-beta) (EC 2.7.11.11)	PRKACB	Bos taurus (Bovine)	351
P35969	VGFR1_MOUSE	reviewed	Vascular endothelial growth factor receptor 1 (VEGFR-1) (EC 2.7.10.1) (Embryonic receptor kinase 2) (Fms-like tyrosine kinase 1) (FLT-1) (Tyrosine-protein kinase receptor FLT)	Flt1 Emrk2 Flt Vegfr1	Mus musculus (Mouse)	1333
P70618	MK14_RAT	reviewed	Mitogen-activated protein kinase 14 (MAP kinase 14) (MAPK 14) (EC 2.7.11.24) (CRK1) (Mitogen-activated protein kinase p38 alpha) (MAP kinase p38 alpha)	Mapk14 Csbp1 Csbp2	Rattus norvegicus (Rat)	360
P06628	SP0F_BACSU	reviewed	Sporulation initiation phosphotransferase F (EC 2.7.-.-) (Stage 0 sporulation protein F)	spo0F BSU37130	Bacillus subtilis (strain 168)	124
P16497	KINA_BACSU	reviewed	Sporulation kinase A (EC 2.7.13.3) (Stage II sporulation protein F) (Stage II sporulation protein J)	kinA gsiC scoD spoIIF spoIIJ BSU13990	Bacillus subtilis (strain 168)	606
Q9H2X6	HIPK2_HUMAN	reviewed	Homeodomain-interacting protein kinase 2 (hHIPk2) (EC 2.7.11.1)	HIPK2	Homo sapiens (Human)	1198
Q15078	CD5R1_HUMAN	reviewed	Cyclin-dependent kinase 5 activator 1 (CDK5 activator 1) (Cyclin-dependent kinase 5 regulatory subunit 1) (TPKII regulatory subunit) [Cleaved into: Cyclin-dependent kinase 5 activator 1, p35 (p35); Cyclin-dependent kinase 5 activator 1, p25 (p25) (Tau protein kinase II 23 kDa subunit) (p23)]	CDK5R1 CDK5R NCK5A	Homo sapiens (Human)	307
P26618	PGFRA_MOUSE	reviewed	Platelet-derived growth factor receptor alpha (PDGF-R-alpha) (PDGFR-alpha) (EC 2.7.10.1) (Alpha platelet-derived growth factor receptor) (Alpha-type platelet-derived growth factor receptor) (CD140 antigen-like family member A) (Platelet-derived growth factor alpha receptor) (CD antigen CD140a)	Pdgfra	Mus musculus (Mouse)	1089
Q13177	PAK2_HUMAN	reviewed	Serine/threonine-protein kinase PAK 2 (EC 2.7.11.1) (Gamma-PAK) (PAK65) (S6/H4 kinase) (p21-activated kinase 2) (PAK-2) (p58) [Cleaved into: PAK-2p27 (p27); PAK-2p34 (p34) (C-t-PAK2)]	PAK2	Homo sapiens (Human)	524
P05480	SRC_MOUSE	reviewed	Neuronal proto-oncogene tyrosine-protein kinase Src (EC 2.7.10.2) (Proto-oncogene c-Src) (pp60c-src) (p60-Src)	Src	Mus musculus (Mouse)	541
P15208	INSR_MOUSE	reviewed	Insulin receptor (IR) (EC 2.7.10.1) (CD antigen CD220) [Cleaved into: Insulin receptor subunit alpha; Insulin receptor subunit beta]	Insr	Mus musculus (Mouse)	1372
P25911	LYN_MOUSE	reviewed	Tyrosine-protein kinase Lyn (EC 2.7.10.2) (V-yes-1 Yamaguchi sarcoma viral related oncogene homolog) (p53Lyn) (p56Lyn)	Lyn	Mus musculus (Mouse)	512
P54763	EPHB2_MOUSE	reviewed	Ephrin type-B receptor 2 (EC 2.7.10.1) (Neural kinase) (Nuk receptor tyrosine kinase) (Tyrosine-protein kinase receptor EPH-3) (Tyrosine-protein kinase receptor SEK-3)	Ephb2 Epth3 Nuk Sek3	Mus musculus (Mouse)	986
P97793	ALK_MOUSE	reviewed	ALK tyrosine kinase receptor (EC 2.7.10.1) (Anaplastic lymphoma kinase) (CD antigen CD246)	Alk	Mus musculus (Mouse)	1621
Q03142	FGFR4_MOUSE	reviewed	Fibroblast growth factor receptor 4 (FGFR-4) (EC 2.7.10.1) (Protein-tyrosine kinase receptor MPK-11) (CD antigen CD334)	Fgfr4 Fgfr-4 Mpk-11	Mus musculus (Mouse)	799
Q61851	FGFR3_MOUSE	reviewed	Fibroblast growth factor receptor 3 (FGFR-3) (EC 2.7.10.1) (Heparin-binding growth factor receptor) (CD antigen CD333)	Fgfr3 Mfr3 Sam3	Mus musculus (Mouse)	801
P00516	KGP1_BOVIN	reviewed	cGMP-dependent protein kinase 1 (cGK 1) (cGK1) (EC 2.7.11.12) (cGMP-dependent protein kinase I) (cGKI)	PRKG1 PRKG1B PRKGR1A PRKGR1B	Bos taurus (Bovine)	671
P31750	AKT1_MOUSE	reviewed	RAC-alpha serine/threonine-protein kinase (EC 2.7.11.1) (AKT1 kinase) (Protein kinase B) (PKB) (Protein kinase B alpha) (PKB alpha) (Proto-oncogene c-Akt) (RAC-PK-alpha) (Thymoma viral proto-oncogene)	Akt1 Akt Rac	Mus musculus (Mouse)	480
P21709	EPHA1_HUMAN	reviewed	Ephrin type-A receptor 1 (hEpha1) (EC 2.7.10.1) (EPH tyrosine kinase) (EPH tyrosine kinase 1) (Erythropoietin-producing hepatoma receptor) (Tyrosine-protein kinase receptor EPH)	EPHA1 EPH EPHT EPHT1	Homo sapiens (Human)	976
P54764	EPHA4_HUMAN	reviewed	Ephrin type-A receptor 4 (EC 2.7.10.1) (EPH-like kinase 8) (EK8) (hEK8) (Tyrosine-protein kinase TYRO1) (Tyrosine-protein kinase receptor SEK)	EPHA4 HEK8 SEK TYRO1	Homo sapiens (Human)	986
Q15569	TESK1_HUMAN	reviewed	Dual specificity testis-specific protein kinase 1 (EC 2.7.12.1) (Testicular protein kinase 1)	TESK1	Homo sapiens (Human)	626
Q6P3R8	NEK5_HUMAN	reviewed	Serine/threonine-protein kinase Nek5 (EC 2.7.11.1) (Never in mitosis A-related kinase 5) (NimA-related protein kinase 5)	NEK5	Homo sapiens (Human)	708
Q9P286	PAK7_HUMAN	reviewed	Serine/threonine-protein kinase PAK 7 (EC 2.7.11.1) (p21-activated kinase 5) (PAK-5) (p21-activated kinase 7) (PAK-7)	PAK7 KIAA1264 PAK5	Homo sapiens (Human)	719
Q9Y6R4	M3K4_HUMAN	reviewed	Mitogen-activated protein kinase kinase kinase 4 (EC 2.7.11.25) (MAP three kinase 1) (MAPK/ERK kinase kinase 4) (MEK kinase 4) (MEKK 4)	MAP3K4 KIAA0213 MAPKKK4 MEKK4 MTK1	Homo sapiens (Human)	1608
P63085	MK01_MOUSE	reviewed	Mitogen-activated protein kinase 1 (MAP kinase 1) (MAPK 1) (EC 2.7.11.24) (ERT1) (Extracellular signal-regulated kinase 2) (ERK-2) (MAP kinase isoform p42) (p42-MAPK) (Mitogen-activated protein kinase 2) (MAP kinase 2) (MAPK 2)	Mapk1 Erk2 Mapk Prkm1	Mus musculus (Mouse)	358
P43057	KPC1_CANAX	reviewed	Protein kinase C-like 1 (PKC 1) (EC 2.7.11.13)	PKC1	Candida albicans (Yeast)	1097
Q13418	ILK_HUMAN	reviewed	Integrin-linked protein kinase (EC 2.7.11.1) (59 kDa serine/threonine-protein kinase) (ILK-1) (ILK-2) (p59ILK)	ILK ILK1 ILK2	Homo sapiens (Human)	452
P16056	MET_MOUSE	reviewed	Hepatocyte growth factor receptor (HGF receptor) (EC 2.7.10.1) (HGF/SF receptor) (Proto-oncogene c-Met) (Scatter factor receptor) (SF receptor) (Tyrosine-protein kinase Met)	Met	Mus musculus (Mouse)	1379
Q96PY6	NEK1_HUMAN	reviewed	Serine/threonine-protein kinase Nek1 (EC 2.7.11.1) (Never in mitosis A-related kinase 1) (NimA-related protein kinase 1) (Renal carcinoma antigen NY-REN-55)	NEK1 KIAA1901	Homo sapiens (Human)	1258
O70126	AURKB_MOUSE	reviewed	Aurora kinase B (EC 2.7.11.1) (Aurora 1) (Aurora- and IPL1-like midbody-associated protein 1) (Aurora/IPL1-related kinase 2) (ARK-2) (Aurora-related kinase 2) (STK-1) (Serine/threonine-protein kinase 12) (Serine/threonine-protein kinase 5) (Serine/threonine-protein kinase aurora-B)	Aurkb Aik2 Aim1 Airk2 Ark2 Stk1 Stk12 Stk5	Mus musculus (Mouse)	345
P97477	AURKA_MOUSE	reviewed	Aurora kinase A (EC 2.7.11.1) (Aurora 2) (Aurora family kinase 1) (Aurora/IPL1-related kinase 1) (ARK-1) (Aurora-related kinase 1) (Ipl1- and aurora-related kinase 1) (Serine/threonine-protein kinase 6) (Serine/threonine-protein kinase Ayk1) (Serine/threonine-protein kinase aurora-A)	Aurka Aik Airk Ark1 Aura Ayk1 Btak Iak1 Stk15 Stk6	Mus musculus (Mouse)	395
P00515	KAP2_BOVIN	reviewed	cAMP-dependent protein kinase type II-alpha regulatory subunit	PRKAR2A	Bos taurus (Bovine)	401
P11275	KCC2A_RAT	reviewed	Calcium/calmodulin-dependent protein kinase type II subunit alpha (CaM kinase II subunit alpha) (CaMK-II subunit alpha) (EC 2.7.11.17)	Camk2a	Rattus norvegicus (Rat)	478
P11440	CDK1_MOUSE	reviewed	Cyclin-dependent kinase 1 (CDK1) (EC 2.7.11.22) (EC 2.7.11.23) (Cell division control protein 2 homolog) (Cell division protein kinase 1) (p34 protein kinase)	Cdk1 Cdc2 Cdc2a Cdkn1	Mus musculus (Mouse)	297
P46019	KPB2_HUMAN	reviewed	Phosphorylase b kinase regulatory subunit alpha, liver isoform (Phosphorylase kinase alpha L subunit)	PHKA2 PHKLA PYK	Homo sapiens (Human)	1235
P46020	KPB1_HUMAN	reviewed	Phosphorylase b kinase regulatory subunit alpha, skeletal muscle isoform (Phosphorylase kinase alpha M subunit)	PHKA1 PHKA	Homo sapiens (Human)	1223
P46734	MP2K3_HUMAN	reviewed	Dual specificity mitogen-activated protein kinase kinase 3 (MAP kinase kinase 3) (MAPKK 3) (EC 2.7.12.2) (MAPK/ERK kinase 3) (MEK 3) (Stress-activated protein kinase kinase 2) (SAPK kinase 2) (SAPKK-2) (SAPKK2)	MAP2K3 MEK3 MKK3 PRKMK3 SKK2	Homo sapiens (Human)	347
P51817	PRKX_HUMAN	reviewed	cAMP-dependent protein kinase catalytic subunit PRKX (PrKX) (Protein kinase X) (Protein kinase X-linked) (Serine/threonine-protein kinase PRKX) (EC 2.7.11.1) (Protein kinase PKX1)	PRKX PKX1	Homo sapiens (Human)	358
Q13237	KGP2_HUMAN	reviewed	cGMP-dependent protein kinase 2 (cGK 2) (cGK2) (EC 2.7.11.12) (cGMP-dependent protein kinase II) (cGKII)	PRKG2 PRKGR2	Homo sapiens (Human)	762
Q15750	TAB1_HUMAN	reviewed	TGF-beta-activated kinase 1 and MAP3K7-binding protein 1 (Mitogen-activated protein kinase kinase kinase 7-interacting protein 1) (TGF-beta-activated kinase 1-binding protein 1) (TAK1-binding protein 1)	TAB1 MAP3K7IP1	Homo sapiens (Human)	504
Q86UX6	ST32C_HUMAN	reviewed	Serine/threonine-protein kinase 32C (EC 2.7.11.1) (PKE) (Yet another novel kinase 3)	STK32C YANK3	Homo sapiens (Human)	486
Q8BK63	KC1A_MOUSE	reviewed	Casein kinase I isoform alpha (CKI-alpha) (EC 2.7.11.1) (CK1)	Csnk1a1	Mus musculus (Mouse)	337
Q8N4C8	MINK1_HUMAN	reviewed	Misshapen-like kinase 1 (EC 2.7.11.1) (GCK family kinase MiNK) (MAPK/ERK kinase kinase kinase 6) (MEK kinase kinase 6) (MEKKK 6) (Misshapen/NIK-related kinase) (Mitogen-activated protein kinase kinase kinase kinase 6)	MINK1 B55 MAP4K6 MINK YSK2 ZC3	Homo sapiens (Human)	1332
Q8NEV4	MYO3A_HUMAN	reviewed	Myosin-IIIa (EC 2.7.11.1)	MYO3A	Homo sapiens (Human)	1616
Q8TD19	NEK9_HUMAN	reviewed	Serine/threonine-protein kinase Nek9 (EC 2.7.11.1) (Nercc1 kinase) (Never in mitosis A-related kinase 9) (NimA-related protein kinase 9) (NimA-related kinase 8) (Nek8)	NEK9 KIAA1995 NEK8 NERCC	Homo sapiens (Human)	979
Q8WXR4	MYO3B_HUMAN	reviewed	Myosin-IIIb (EC 2.7.11.1)	MYO3B	Homo sapiens (Human)	1341
Q93100	KPBB_HUMAN	reviewed	Phosphorylase b kinase regulatory subunit beta (Phosphorylase kinase subunit beta)	PHKB	Homo sapiens (Human)	1093
Q9BXA7	TSSK1_HUMAN	reviewed	Testis-specific serine/threonine-protein kinase 1 (TSK-1) (TSK1) (TSSK-1) (Testis-specific kinase 1) (EC 2.7.11.1) (Serine/threonine-protein kinase 22A)	TSSK1B SPOGA1 SPOGA4 STK22A STK22D TSSK1 FKSG81	Homo sapiens (Human)	367
Q9NQU5	PAK6_HUMAN	reviewed	Serine/threonine-protein kinase PAK 6 (EC 2.7.11.1) (PAK-5) (p21-activated kinase 6) (PAK-6)	PAK6 PAK5	Homo sapiens (Human)	681
P16092	FGFR1_MOUSE	reviewed	Fibroblast growth factor receptor 1 (FGFR-1) (bFGF-R-1) (EC 2.7.10.1) (Basic fibroblast growth factor receptor 1) (MFR) (Proto-oncogene c-Fgr) (CD antigen CD331)	Fgfr1 Flg	Mus musculus (Mouse)	822
P21803	FGFR2_MOUSE	reviewed	Fibroblast growth factor receptor 2 (FGFR-2) (EC 2.7.10.1) (Keratinocyte growth factor receptor) (KGFR) (CD antigen CD332)	Fgfr2 Bek Ect1	Mus musculus (Mouse)	821
Q16644	MAPK3_HUMAN	reviewed	MAP kinase-activated protein kinase 3 (MAPK-activated protein kinase 3) (MAPKAP kinase 3) (MAPKAP-K3) (MAPKAPK-3) (MK-3) (EC 2.7.11.1) (Chromosome 3p kinase) (3pK)	MAPKAPK3	Homo sapiens (Human)	382
Q12851	M4K2_HUMAN	reviewed	Mitogen-activated protein kinase kinase kinase kinase 2 (EC 2.7.11.1) (B lymphocyte serine/threonine-protein kinase) (Germinal center kinase) (GC kinase) (MAPK/ERK kinase kinase kinase 2) (MEK kinase kinase 2) (MEKKK 2) (Rab8-interacting protein)	MAP4K2 GCK RAB8IP	Homo sapiens (Human)	820
P00530	FPS_FUJSV	reviewed	Tyrosine-protein kinase transforming protein Fps (EC 2.7.10.2)	V-FPS	Fujinami sarcoma virus	873
O15197	EPHB6_HUMAN	reviewed	Ephrin type-B receptor 6 (HEP) (Tyrosine-protein kinase-defective receptor EPH-6)	EPHB6	Homo sapiens (Human)	1021
Q62868	ROCK2_RAT	reviewed	Rho-associated protein kinase 2 (EC 2.7.11.1) (Rho-associated, coiled-coil-containing protein kinase 2) (Rho-associated, coiled-coil-containing protein kinase II) (ROCK-II) (RhoA-binding kinase 2) (p150 ROK-alpha) (ROKalpha) (p164 ROCK-2)	Rock2	Rattus norvegicus (Rat)	1388
P27037	AVR2A_HUMAN	reviewed	Activin receptor type-2A (EC 2.7.11.30) (Activin receptor type IIA) (ACTR-IIA) (ACTRIIA)	ACVR2A ACVR2	Homo sapiens (Human)	513
Q16659	MK06_HUMAN	reviewed	Mitogen-activated protein kinase 6 (MAP kinase 6) (MAPK 6) (EC 2.7.11.24) (Extracellular signal-regulated kinase 3) (ERK-3) (MAP kinase isoform p97) (p97-MAPK)	MAPK6 ERK3 PRKM6	Homo sapiens (Human)	721
Q09137	AAPK2_RAT	reviewed	5'-AMP-activated protein kinase catalytic subunit alpha-2 (AMPK subunit alpha-2) (EC 2.7.11.1) (Acetyl-CoA carboxylase kinase) (ACACA kinase) (EC 2.7.11.27) (Hydroxymethylglutaryl-CoA reductase kinase) (HMGCR kinase) (EC 2.7.11.31)	Prkaa2 Ampk Ampk2	Rattus norvegicus (Rat)	552
Q96PF2	TSSK2_HUMAN	reviewed	Testis-specific serine/threonine-protein kinase 2 (TSK-2) (TSK2) (TSSK-2) (Testis-specific kinase 2) (EC 2.7.11.1) (DiGeorge syndrome protein G) (DGS-G) (Serine/threonine-protein kinase 22B)	TSSK2 DGSG SPOGA2 STK22B	Homo sapiens (Human)	358
O60307	MAST3_HUMAN	reviewed	Microtubule-associated serine/threonine-protein kinase 3 (EC 2.7.11.1)	MAST3 KIAA0561	Homo sapiens (Human)	1309
Q02858	TIE2_MOUSE	reviewed	Angiopoietin-1 receptor (EC 2.7.10.1) (Endothelial tyrosine kinase) (HYK) (STK1) (Tunica interna endothelial cell kinase) (Tyrosine kinase with Ig and EGF homology domains-2) (Tyrosine-protein kinase receptor TEK) (Tyrosine-protein kinase receptor TIE-2) (mTIE2) (p140 TEK) (CD antigen CD202b)	Tek Hyk Tie-2 Tie2	Mus musculus (Mouse)	1122
O14733	MP2K7_HUMAN	reviewed	Dual specificity mitogen-activated protein kinase kinase 7 (MAP kinase kinase 7) (MAPKK 7) (EC 2.7.12.2) (JNK-activating kinase 2) (MAPK/ERK kinase 7) (MEK 7) (Stress-activated protein kinase kinase 4) (SAPK kinase 4) (SAPKK-4) (SAPKK4) (c-Jun N-terminal kinase kinase 2) (JNK kinase 2) (JNKK 2)	MAP2K7 JNKK2 MEK7 MKK7 PRKMK7 SKK4	Homo sapiens (Human)	419
Q7L7X3	TAOK1_HUMAN	reviewed	Serine/threonine-protein kinase TAO1 (EC 2.7.11.1) (Kinase from chicken homolog B) (hKFC-B) (MARK Kinase) (MARKK) (Prostate-derived sterile 20-like kinase 2) (PSK-2) (PSK2) (Prostate-derived STE20-like kinase 2) (Thousand and one amino acid protein kinase 1) (TAOK1) (hTAOK1)	TAOK1 KIAA1361 MAP3K16 MARKK	Homo sapiens (Human)	1001
Q8IYT8	ULK2_HUMAN	reviewed	Serine/threonine-protein kinase ULK2 (EC 2.7.11.1) (Unc-51-like kinase 2)	ULK2 KIAA0623	Homo sapiens (Human)	1036
Q96BR1	SGK3_HUMAN	reviewed	Serine/threonine-protein kinase Sgk3 (EC 2.7.11.1) (Cytokine-independent survival kinase) (Serum/glucocorticoid-regulated kinase 3) (Serum/glucocorticoid-regulated kinase-like)	SGK3 CISK SGKL	Homo sapiens (Human)	496
Q96RG2	PASK_HUMAN	reviewed	PAS domain-containing serine/threonine-protein kinase (PAS-kinase) (PASKIN) (hPASK) (EC 2.7.11.1)	PASK KIAA0135	Homo sapiens (Human)	1323
Q9HBY8	SGK2_HUMAN	reviewed	Serine/threonine-protein kinase Sgk2 (EC 2.7.11.1) (Serum/glucocorticoid-regulated kinase 2)	SGK2	Homo sapiens (Human)	427
Q9UPE1	SRPK3_HUMAN	reviewed	SRSF protein kinase 3 (EC 2.7.11.1) (Muscle-specific serine kinase 1) (MSSK-1) (Serine/arginine-rich protein-specific kinase 3) (SR-protein-specific kinase 3) (Serine/threonine-protein kinase 23)	SRPK3 MSSK1 STK23	Homo sapiens (Human)	567
Q9Y3S1	WNK2_HUMAN	reviewed	Serine/threonine-protein kinase WNK2 (EC 2.7.11.1) (Antigen NY-CO-43) (Protein kinase lysine-deficient 2) (Protein kinase with no lysine 2) (Serologically defined colon cancer antigen 43)	WNK2 KIAA1760 PRKWNK2 SDCCAG43 P/OKcl.13	Homo sapiens (Human)	2297
Q63644	ROCK1_RAT	reviewed	Rho-associated protein kinase 1 (EC 2.7.11.1) (Liver regeneration-related protein LRRG199) (Rho-associated, coiled-coil-containing protein kinase 1) (Rho-associated, coiled-coil-containing protein kinase I) (ROCK-I) (p150 RhoA-binding kinase ROK beta) (p160 ROCK-1) (p160ROCK)	Rock1 Ac2-154	Rattus norvegicus (Rat)	1369
Q8IVW4	CDKL3_HUMAN	reviewed	Cyclin-dependent kinase-like 3 (EC 2.7.11.22) (Serine/threonine-protein kinase NKIAMRE)	CDKL3 NKIAMRE	Homo sapiens (Human)	592
Q8NE63	HIPK4_HUMAN	reviewed	Homeodomain-interacting protein kinase 4 (EC 2.7.11.1)	HIPK4	Homo sapiens (Human)	616
Q92772	CDKL2_HUMAN	reviewed	Cyclin-dependent kinase-like 2 (EC 2.7.11.22) (Protein kinase p56 KKIAMRE) (Serine/threonine-protein kinase KKIAMRE)	CDKL2	Homo sapiens (Human)	493
Q96Q40	CDK15_HUMAN	reviewed	Cyclin-dependent kinase 15 (EC 2.7.11.22) (Amyotrophic lateral sclerosis 2 chromosomal region candidate gene 7 protein) (Cell division protein kinase 15) (Serine/threonine-protein kinase ALS2CR7) (Serine/threonine-protein kinase PFTAIRE-2)	CDK15 ALS2CR7 PFTK2	Homo sapiens (Human)	435
Q9H2K8	TAOK3_HUMAN	reviewed	Serine/threonine-protein kinase TAO3 (EC 2.7.11.1) (Cutaneous T-cell lymphoma-associated antigen HD-CL-09) (CTCL-associated antigen HD-CL-09) (Dendritic cell-derived protein kinase) (JNK/SAPK-inhibitory kinase) (Jun kinase-inhibitory kinase) (Kinase from chicken homolog A) (hKFC-A) (Thousand and one amino acid protein 3)	TAOK3 DPK JIK KDS MAP3K18	Homo sapiens (Human)	898
Q9H422	HIPK3_HUMAN	reviewed	Homeodomain-interacting protein kinase 3 (EC 2.7.11.1) (Androgen receptor-interacting nuclear protein kinase) (ANPK) (Fas-interacting serine/threonine-protein kinase) (FIST) (Homolog of protein kinase YAK1)	HIPK3 DYRK6 FIST3 PKY	Homo sapiens (Human)	1215
P42679	MATK_HUMAN	reviewed	Megakaryocyte-associated tyrosine-protein kinase (EC 2.7.10.2) (CSK homologous kinase) (CHK) (Hematopoietic consensus tyrosine-lacking kinase) (Protein kinase HYL) (Tyrosine-protein kinase CTK)	MATK CTK HYL	Homo sapiens (Human)	507
Q15835	RK_HUMAN	reviewed	Rhodopsin kinase (RK) (EC 2.7.11.14) (G protein-coupled receptor kinase 1)	GRK1 RHOK	Homo sapiens (Human)	563
Q13233	M3K1_HUMAN	reviewed	Mitogen-activated protein kinase kinase kinase 1 (EC 2.7.11.25) (MAPK/ERK kinase kinase 1) (MEK kinase 1) (MEKK 1)	MAP3K1 MAPKKK1 MEKK MEKK1	Homo sapiens (Human)	1512
P00546	CDK1_YEAST	reviewed	Cyclin-dependent kinase 1 (CDK1) (EC 2.7.11.22) (Cell division control protein 28) (Cell division protein kinase 1)	CDC28 CDK1 HSL5 SRM5 YBR160W YBR1211	Saccharomyces cerevisiae (strain ATCC 204508 / S288c) (Baker's yeast)	298
Q8IY84	NIM1_HUMAN	reviewed	Serine/threonine-protein kinase NIM1 (EC 2.7.11.1) (NIM1 serine/threonine-protein kinase)	NIM1K NIM1	Homo sapiens (Human)	436
Q13163	MP2K5_HUMAN	reviewed	Dual specificity mitogen-activated protein kinase kinase 5 (MAP kinase kinase 5) (MAPKK 5) (EC 2.7.12.2) (MAPK/ERK kinase 5) (MEK 5)	MAP2K5 MEK5 MKK5 PRKMK5	Homo sapiens (Human)	448
P52332	JAK1_MOUSE	reviewed	Tyrosine-protein kinase JAK1 (EC 2.7.10.2) (Janus kinase 1) (JAK-1)	Jak1	Mus musculus (Mouse)	1153
Q9Y2U5	M3K2_HUMAN	reviewed	Mitogen-activated protein kinase kinase kinase 2 (EC 2.7.11.25) (MAPK/ERK kinase kinase 2) (MEK kinase 2) (MEKK 2)	MAP3K2 MAPKKK2 MEKK2	Homo sapiens (Human)	619
Q9H4A3	WNK1_HUMAN	reviewed	Serine/threonine-protein kinase WNK1 (EC 2.7.11.1) (Erythrocyte 65 kDa protein) (p65) (Kinase deficient protein) (Protein kinase lysine-deficient 1) (Protein kinase with no lysine 1) (hWNK1)	WNK1 HSN2 KDP KIAA0344 PRKWNK1	Homo sapiens (Human)	2382
P15127	INSR_RAT	reviewed	Insulin receptor (IR) (EC 2.7.10.1) (CD antigen CD220) [Cleaved into: Insulin receptor subunit alpha; Insulin receptor subunit beta]	Insr	Rattus norvegicus (Rat)	1383
P54619	AAKG1_HUMAN	reviewed	5'-AMP-activated protein kinase subunit gamma-1 (AMPK gamma1) (AMPK subunit gamma-1) (AMPKg)	PRKAG1	Homo sapiens (Human)	331
P06748	NPM_HUMAN	reviewed	Nucleophosmin (NPM) (Nucleolar phosphoprotein B23) (Nucleolar protein NO38) (Numatrin)	NPM1 NPM	Homo sapiens (Human)	294
Q4JIM5	ABL2_MOUSE	reviewed	Abelson tyrosine-protein kinase 2 (EC 2.7.10.2) (Abelson murine leukemia viral oncogene homolog 2) (Abelson-related gene protein) (Tyrosine-protein kinase ARG)	Abl2 Arg	Mus musculus (Mouse)	1182
P31322	KAP3_BOVIN	reviewed	cAMP-dependent protein kinase type II-beta regulatory subunit	PRKAR2B	Bos taurus (Bovine)	418
O43283	M3K13_HUMAN	reviewed	Mitogen-activated protein kinase kinase kinase 13 (EC 2.7.11.25) (Leucine zipper-bearing kinase) (Mixed lineage kinase) (MLK)	MAP3K13 LZK	Homo sapiens (Human)	966
O75385	ULK1_HUMAN	reviewed	Serine/threonine-protein kinase ULK1 (EC 2.7.11.1) (Autophagy-related protein 1 homolog) (ATG1) (hATG1) (Unc-51-like kinase 1)	ULK1 KIAA0722	Homo sapiens (Human)	1050
O95747	OXSR1_HUMAN	reviewed	Serine/threonine-protein kinase OSR1 (EC 2.7.11.1) (Oxidative stress-responsive 1 protein)	OXSR1 KIAA1101 OSR1	Homo sapiens (Human)	527
P0C264	SBK3_HUMAN	reviewed	Uncharacterized serine/threonine-protein kinase SBK3 (EC 2.7.11.1) (SH3-binding domain kinase family member 3) (Sugen kinase 110)	SBK3 SGK110	Homo sapiens (Human)	359
P32298	GRK4_HUMAN	reviewed	G protein-coupled receptor kinase 4 (EC 2.7.11.16) (G protein-coupled receptor kinase GRK4) (ITI1)	GRK4 GPRK2L GPRK4	Homo sapiens (Human)	578
P57078	RIPK4_HUMAN	reviewed	Receptor-interacting serine/threonine-protein kinase 4 (EC 2.7.11.1) (Ankyrin repeat domain-containing protein 3) (PKC-delta-interacting protein kinase)	RIPK4 ANKRD3 DIK	Homo sapiens (Human)	832
Q15208	STK38_HUMAN	reviewed	Serine/threonine-protein kinase 38 (EC 2.7.11.1) (NDR1 protein kinase) (Nuclear Dbf2-related kinase 1)	STK38 NDR1	Homo sapiens (Human)	465
Q6PHR2	ULK3_HUMAN	reviewed	Serine/threonine-protein kinase ULK3 (EC 2.7.11.1) (Unc-51-like kinase 3)	ULK3	Homo sapiens (Human)	472
Q6ZN16	M3K15_HUMAN	reviewed	Mitogen-activated protein kinase kinase kinase 15 (EC 2.7.11.25) (Apoptosis signal-regulating kinase 3) (MAPK/ERK kinase kinase 15) (MEK kinase 15) (MEKK 15)	MAP3K15 ASK3	Homo sapiens (Human)	1313
Q8TDR2	STK35_HUMAN	reviewed	Serine/threonine-protein kinase 35 (EC 2.7.11.1) (CLP-36-interacting kinase 1) (CLIK-1) (PDLIM1-interacting kinase 1) (Serine/threonine-protein kinase 35 L1)	STK35 CLIK1 PDIK1 STK35L1	Homo sapiens (Human)	534
Q8WTQ7	GRK7_HUMAN	reviewed	Rhodopsin kinase (EC 2.7.11.14) (G protein-coupled receptor kinase 7) (G protein-coupled receptor kinase GRK7)	GRK7 GPRK7	Homo sapiens (Human)	553
Q99759	M3K3_HUMAN	reviewed	Mitogen-activated protein kinase kinase kinase 3 (EC 2.7.11.25) (MAPK/ERK kinase kinase 3) (MEK kinase 3) (MEKK 3)	MAP3K3 MAPKKK3 MEKK3	Homo sapiens (Human)	626
Q9BVS4	RIOK2_HUMAN	reviewed	Serine/threonine-protein kinase RIO2 (EC 2.7.11.1) (RIO kinase 2)	RIOK2	Homo sapiens (Human)	552
Q9UEW8	STK39_HUMAN	reviewed	STE20/SPS1-related proline-alanine-rich protein kinase (Ste-20-related kinase) (EC 2.7.11.1) (DCHT) (Serine/threonine-protein kinase 39)	STK39 SPAK	Homo sapiens (Human)	545
Q9UPZ9	ICK_HUMAN	reviewed	Serine/threonine-protein kinase ICK (EC 2.7.11.22) (Intestinal cell kinase) (hICK) (Laryngeal cancer kinase 2) (LCK2) (MAK-related kinase) (MRK)	ICK KIAA0936	Homo sapiens (Human)	632
Q9Y2H9	MAST1_HUMAN	reviewed	Microtubule-associated serine/threonine-protein kinase 1 (EC 2.7.11.1) (Syntrophin-associated serine/threonine-protein kinase)	MAST1 KIAA0973 SAST	Homo sapiens (Human)	1570
P49138	MAPK2_MOUSE	reviewed	MAP kinase-activated protein kinase 2 (MAPK-activated protein kinase 2) (MAPKAP kinase 2) (MAPKAP-K2) (MAPKAPK-2) (MK-2) (MK2) (EC 2.7.11.1)	Mapkapk2 Rps6kc1	Mus musculus (Mouse)	386
Q9BYP7	WNK3_HUMAN	reviewed	Serine/threonine-protein kinase WNK3 (EC 2.7.11.1) (Protein kinase lysine-deficient 3) (Protein kinase with no lysine 3)	WNK3 KIAA1566 PRKWNK3	Homo sapiens (Human)	1800
P35626	ARBK2_HUMAN	reviewed	Beta-adrenergic receptor kinase 2 (Beta-ARK-2) (EC 2.7.11.15) (G-protein-coupled receptor kinase 3)	ADRBK2 BARK2 GRK3	Homo sapiens (Human)	688
P43250	GRK6_HUMAN	reviewed	G protein-coupled receptor kinase 6 (EC 2.7.11.16) (G protein-coupled receptor kinase GRK6)	GRK6 GPRK6	Homo sapiens (Human)	576
P17157	PHO85_YEAST	reviewed	Cyclin-dependent protein kinase PHO85 (EC 2.7.11.22) (Negative regulator of the PHO system) (Serine/threonine-protein kinase PHO85)	PHO85 SSG3 YPL031C P7102.18A	Saccharomyces cerevisiae (strain ATCC 204508 / S288c) (Baker's yeast)	305
P32577	CSK_RAT	reviewed	Tyrosine-protein kinase CSK (EC 2.7.10.2) (C-Src kinase)	Csk	Rattus norvegicus (Rat)	450
P16054	KPCE_MOUSE	reviewed	Protein kinase C epsilon type (EC 2.7.11.13) (nPKC-epsilon)	Prkce Pkce Pkcea	Mus musculus (Mouse)	737
O43741	AAKB2_HUMAN	reviewed	5'-AMP-activated protein kinase subunit beta-2 (AMPK subunit beta-2)	PRKAB2	Homo sapiens (Human)	272
P10398	ARAF_HUMAN	reviewed	Serine/threonine-protein kinase A-Raf (EC 2.7.11.1) (Proto-oncogene A-Raf) (Proto-oncogene A-Raf-1) (Proto-oncogene Pks)	ARAF ARAF1 PKS PKS2	Homo sapiens (Human)	606
Q8NG66	NEK11_HUMAN	reviewed	Serine/threonine-protein kinase Nek11 (EC 2.7.11.1) (Never in mitosis A-related kinase 11) (NimA-related protein kinase 11)	NEK11	Homo sapiens (Human)	645
Q9UGI9	AAKG3_HUMAN	reviewed	5'-AMP-activated protein kinase subunit gamma-3 (AMPK gamma3) (AMPK subunit gamma-3)	PRKAG3 AMPKG3	Homo sapiens (Human)	489
Q9UGJ0	AAKG2_HUMAN	reviewed	5'-AMP-activated protein kinase subunit gamma-2 (AMPK gamma2) (AMPK subunit gamma-2) (H91620p)	PRKAG2	Homo sapiens (Human)	569
Q9UL54	TAOK2_HUMAN	reviewed	Serine/threonine-protein kinase TAO2 (EC 2.7.11.1) (Kinase from chicken homolog C) (hKFC-C) (Prostate-derived sterile 20-like kinase 1) (PSK-1) (PSK1) (Prostate-derived STE20-like kinase 1) (Thousand and one amino acid protein kinase 2)	TAOK2 KIAA0881 MAP3K17 PSK PSK1 UNQ2971/PRO7431	Homo sapiens (Human)	1235
